# Supplementary material for: Origin of the Rare Hybrid Genus ×Trisetokoeleria Tzvelev (Poaceae) According to Molecular Phylogenetic Data
Source: Plants (Basel). 2022 Dec 15;11(24):3533. doi: 10.3390/plants11243533 (PMC9782799; doi:10.3390/plants11243533)
Supplement: Supplementary file 1 [file plants-11-03533-s001.zip]

Archive with 3 entries (3 files):
- Trisetokoeleria_ITS_TabS3.fas
- Trisetokoeleria_trnK_TabS2.fas
- Trisetokoeleria_trnLF_TabS1.fas
