# Supplementary material for: Origin of the Rare Hybrid Genus ×Trisetokoeleria Tzvelev (Poaceae) According to Molecular Phylogenetic Data
Source: Plants (Basel). 2022 Dec 15;11(24):3533. doi: 10.3390/plants11243533 (PMC9782799; doi:10.3390/plants11243533)
Supplement: Supplementary file 1 [file plants-11-03533-s001.zip › Trisetokoeleria_ITS_TabS3.fas]

>Triticum monococcum KJ459879
TCGTGACCCTGACCAAAACAGACCGTGCACGCGTCATCCAATCCGTCG-GCGATGGCATTGTCCGTCGCTCGGCCAATATG-CCTCGACCACCTCCCCTCCTTGGAGTGGGTGGGGGCTCGGGGT-AAAAGAACCCACGGCGCCGAAGG-CGTCAAGGAACACTGTGCCTAA-CCCGGGG-CATGGCTAGCTTGCTAGCCATCCCTTGTGTTGC-AAAGCTATTTAATCCACACGACTCTCGGCAACGGATATCTCGGCTCTCGCATCGATGAAGAACGTAGCGAAATGCGATACCTGGTGTGAATTGCAGAATCCCGCGAACCATCGAGTCTTTGAACGCAAGTTGCGCCCGAGGCCACTCGGCCGAGGGCACGCCTGCCTGGGCGTCACGCCAAAACACGCTCCCAA--CCCCCTCATC-GGGAATCAGGATGCGGCATCTGGTCCCTCGTCTCGCAAGGGGCGGTGGACCGAAGATCGGGCTGCCGGCGTACCGCGCCGGACACAGCGCATGGTGGGCGTCCTCGCT-TTA-TCAACGCAGTGCATCCGACGCGCAGCCGGCATGACGGCCTCAAAATGACC
>Milium effusum HQ600513
TCGTGACCCTGACCAAAACTGACCGCGAACGCGTCACCTACCCGGTCG-GCAACGGCTCTGTTCGTTGCTTGGCCAAA--GTCCTCAACAACCTCCACTCCTCGGA----GCGGGGGCTTGGGGT-AAAAGAACCCACGGCGCCGAAGG-CGTCAAGGAACACTGTGCCTAA-CCCGGGGATGCGGTTGGCTTGCTAGCCGCCCCTCGTGTTGC-AATGCTATTTAATCCACATGACTCTCGGCAACGGATATCTTGGCTCTCGCATCGATGAAGAACGTAGCGAAATGCGATACCTGGTGTGAATTGCAGAATCCCGCGAACCATCGAGTCTTTGAACGCAAGTTGCGCCCGAGGCCACTTGGTTGAGGGCACGCCTGCCTGGGCGTCACGCC-AAACACGCTCCCA---CCCCCTCATC-GGGTAGTGGGATGCGGCATGTGGCCCCCCGTCTCGCAAGGGGCGGTGGGCCGAAGATGCGGCTGCCGGCGTATCGTGTCGGACACAGCGCGTGGTGGGCGACCTCGCT-TTACTCACCGCAGTGCATTCGACCCGTAGCTGACGTGATGGCCTTGAAG-GACC
>Milium effusum GQ324477
TCGTGACCCTGACCAAAACTGACCGTGAACGTGTCACCTA-CCTGGCTGGTAACGGCTCTGTCCGTTGCTTGGCCAAAA--TCCTC-ACAACCTCCACTCCTTGGA----GTGGGGGCTTGGGGT-AAAAGAACCCACGGCGCCGAAGG-CGTCAAGGAACACTGTGCCTAA-CATGGGGATGYGGTTGGCTTGCTAGCTGCCCCTTGTGTTGC-AATGCTATTTAATCCACACGACTCTCGGCAACGGATATCTCGGCTCTCGCATCGATGAAGAACGTAACGAAATGCGATACCTGGTGTGAATTGCAGAATCCCGCGAACCATCGAGTCTTTGAACGCAAGTTGCGCCCGAGGCCATTTGGTTGAGGGCACGCCTGCCTGGGTGTCACGCC-AAACACGCTCCCA----CCCCTCATC-GGGTAGTTGGATGCGGCATGTGGCCCCCCGTCTCGCAAGCGGCGGTGGACTGAAGATTCGGCTGCCGGTGTATCGTGTCGGACACAGCGCATGGTGGGTGACCTCGCT-TTACTAATCGCAGTGCATCCGACCCGTAGCCGATGTGATGGCCTT-AAG-GACC
>Vahlodea atropurpurea FM179439
TCGTGACCCTGACCAAAACAGACCGCGCACGCGTCATCCATCCGGCCG-ACGATGGCTTCGTCCGTCGCTCGGCCAA---GTCCTCGACAACCTCCTCTCCTCGGA----GTGGGGGATCGAGGT-AAAAGAACCCACGGCGCCAAAGG-CGTCAAGGAACACTGTGCCTAA-CTTGGGGACGCGGCTGGCTTGCTGGCTGC-CCCTGTGTTGC-AATGCTATTTAATCCACACGACTCTCGGCAACGGATATCTCGGCTCTCGCATCGATGAAGAACGTAGCGAAATGCGATACCTGGTGTGAATTGCAGAATCCCGCGAACCATCGAGTCTTTGAACGCAAGTTGCGCCCGAGGCCACTCGGCCGAGGGCACGCCTGCCTGGGCGTCACGCC-AAACACGCTCCCA-CCCCCCCTTATC-AGGGAGCGGGATGCGGCATGTGGCCCCCCGTCACGCAAGTGGCGGTGGGCTGAAGATGCGGCTGCCGGCGTATCGTGCCGGACACAGCGCGTGGTGGGCGACCTCGCT-TTACTTACCGCAGTGTATCCGGCACGTAGCCGACGTCATGGCCGGTTAAGGACC
>Trisetum bifidum KF713290
TCGTGACCCTGACCAAAACAGACCGCGCACGCGTCATCCATCCTGCCGAGCG--------GTCCGCTGCTCGGCCAA---CTCCTCGTCAGCCTCCTCTCCTCGGA----GCGTGGGCTCGGGGT-AAAAGAACCCACGGCGCCGAAGG-CGTCAAGGAACACTATGCCTAG-CTCGGGGACGCGGCTGGCTTGCTGGTCGCCCCTCGTGCTGC-AATGCTATTTAATCCACACGACTCTCGGCAACGGATATCTCGGCTCTCGCATCGATGAAGAACGTAGCGAAATGCGATACCTGGTGTGAATTGCAGAATCCCGCGAACCATCGAGTCTTTGAACGCAAGTTGCGCCCGAGGCCATCCGGCCGAGGGCACGCCTGCCTGGGCGTCACGCT-AAACACGCTCCCA-CCCCTCCTCATC-GTGGAGCGGGATGCGGCATGTGGCCTCCCGTCTCGCAAGGGGCGGTGGGCCGAAGATATGGCTGCTGGCGTGTCATGCCGGGCACAGCGCGTGGTAGGCGTTCTCGCT-TTACTTACCGCAGTGCATCCGGGATGTAGCCGACAAGATGGCCTTGAAACGACC
>Trisetum bifidum KF713285
TCGTGACCCTGACCAAAACAGACCGCGCACGCGTCATCCATCCTGCCGAGCG--------GTCCGCTGCTCGGCCAA---CTCCTCGTCAGCCTCCTCTCCTCGGA----GCGGGGGCTCGGGGT-AAAAGAACCCACGGCGCCGAAGG-CGTCAAGGAACACTATGCCTAG-CTCGGGGACGCGGCTGGCTTGCTGGTCGCCCCTCGTGCTGC-AATGCTATTTAATCCACACGACTCTCGGCAACGGATATCTCGGCTCTCGCATCGATGAAGAACGTAGCGAAATGCGATACCTGGTGTGAATTGCAGAATCCCGCGAACCATCGAGTCTTTGAACGCAAGTTGCGCCCGAGGCCATCCGGCCGAGGGCACGCCTGCCTGGGCGTCACGCT-AAACACGCTCCCA-CCCCTCCTCATC-GTGGAGCGGGATGCGGCATGTGGCCTCCCGTCTCGCAAGGGGCGGTGGGCCGAAGATATGGCTGCTGGCGTGTCATGCCGGGCACAGCGCGTGGTAGGCGTTCTCGCT-TTACTTACCGCAGTGCATCCGGGATGTAGCCGACAAGATGGCCTTGAAACGACC
>Trisetum bifidum KF713287
TCGTGACCCTGACCAAAACAGACCGCGCACGCGTCATCCAGCCTGCCGAGCG--------GTCCGCTGCTCGGCAAA---CTCCTCGTCAGCCTCCTCTCCTCGGA----GCGGGGGCTCGGGGT-AAAAGAACCCACGGCGCCGAAGG-CGTCAAGGAACACTGTGCCTAG-CTCGGGGACACGGCTGGCTTGCTGGTCGCCCCTCGTGCTGC-AATGCTATTTAATCCACACGACTCTCGGCAACGGATATCTCGGCTCTCGCATCGATGAAGAACGTAGCGAAATGCGATACCTGGTGTGAATTGCAGAATCCCGCGAACCATCGAGTCTTTGAACGCAAGTTGCGCCCGAGGCCATCCGGCCGAGGGCACGCCTGCCTGGGCGTCACGCT-AAACACGCTCCCA-CCCCTCCTCATC-GTGGAGCGGGATGCGGCATGTGGCCTCCCGTCTCGCAAGGGGCGGTGGGCCGAAGATATGGCTGCTGGCGTGTCATGCCGGGCACAGCGCGTGGTAGGCGTTCTCGCT-TTACTTACCGCAGTGCATCCGGGATGTAGCCGACAAGATGGCCTTGAAACGACC
>Trisetum bifidum KF713286
TCGTGACCCTGACCAAAACAGACCGCGCACGCGTCATCCAGCCTGCCGAGCG--------GTCCGCTGCTCGGCCAA---CTCCTCGTCAGCCTCCTCTCCTCGGA----GCGGGGGCTCGGGGT-AAAAGAACCCACGGCGCCGAAGG-CGTCAAGGAACACTGTGCCTAG-CTCGGGGACGCGGCTGGCTTGCTGGTCGCCCCCCGTGCTGC-AATGCTATTTAATCCACACGACTCTCGGCAACGGATATCTCGGCTCTCGCATCGATGAAGAACGTAGCGAAATGCGATACCTGGTGTGAATTGCAGAATCCCGCGAACCATCGAGTCTTTGAACGCAAGTTGCGCCCGAGGCCATCCGGCCGAGGGCACGCCTGCCTGGGCGTCACGCT-AAACACGCTCCCA-CCCCTCCTCATM-GTGGAGCGGGATGCGGCATGTGGCCTTCCGTCTCGCAAGGGGCGGTGGGCCGAAGATATGGCTGCTGGCGTGTCATGCCGGGCACAGCGCGTGGTAGGCGTTCTCGCT-TTACTTACCGCAGTGCATCCGGGATGTAGCCGACAAGATGGCCTTGAAACGACC
>Graphephorum wolfii DQ336823
TCGTGA-CCTGACCAAAACAGACCGCGCACGCGTCATCCAGCCCGCCGAGCG--------GTCCGCCGCTCGGCCAA---GACCTCGACAACCTCCTCTCCTCGGA----GCAGGGGCTCGGGGT-AAAAGAACCCACGGCGCCGAAGG-CGTCAAGGAACACTGTGCCTAG-CTCGGGGACGCGGCTGGCTTGCTGGCCGCACCCCGTGCTGC-AATGCTATTTAATCCACACGACTCTCGGCAACGGATATCTCGGCTCTCGCATCGATGAAGAACGTAGCGAAATGCGATACCTGGTGTGAATTGCAGAATCCCGCGAACCATCGAGTCTTTGAACGCAAGTTGCGCCCGAGGCCATCCGGCCGAGGGCACGCCTGCCTGGGCGTCACGCT-AAACACGCTCCCA---CCCCCTCATC-GGGGAGCGGGATGCGGCATGTGGCCTCCCGTCTCGCAAGGGGCGGTGTGCCGAAGATATGGCTGCCGGCGTATCGTGCCGGACACAGCGCTAGGTGGGCGTTCTCGCT-AAACTTATCGCAGTGCATCCGGGGCGTAGCCGACATGATGGCCTCGAAA-GACC
>Parvotrisetum myrianthum HE802174
TCGTGA-CCTGATCA-AACAGACCGCGCACGCGTTATCTAACCGTCCAAGCGGCGRCACCGTTTGTCGCTTGGCCAA-------------------------------------------------AAAAGAACCCACGGCGCCGAAGG-CGTCAAGGAACACTTTCGTTAACCTCGGGGACGTGGCTGGCTTGCTAGTCGCCCCCCGTGTTGC-AATGTTATATAATCCACACGACTCTCGGCAACGGATATCTCGGCTCTCGCATCGATGAAGAACGTAGCGAAATGCGATACCTGGTGTGAATTGCAGAATCCCGCGAACCATCGAGTCTTTGAACGCAAGTTGCGCCCGAGGCCA-CTGGCCGAGGGCACGCCTGCCTGGGCGTCACGCC-AAATACGCTCTCT--CACCCATCAAC-GGGTTGTGGGATGCGGCATGTGGTCCCCCGTCACGCAAGAGGCGGTGGGCCGAAGATGCGGCTGCCGGTGTATCGTGCCGGACACAGCGCGTGGTGGGCGACCTCGCT-TTACTTACCGTAGTGCTTCCGGCATGTAGCCGACGTGATGGCCTC-AAAGGACC
>Trisetum flavescens HG797638
TCGTGACCCTGAC---AACAGACCGCGCACGCGTCATCCAGCCCGCCGAGCG--------GTCCGCCGCTCGGCCAA---GTCCTCG-CAACCTCCTCTCCTCGGA----GCGGGGGCTCGGGGT-AAAAGAACCCACGGCGCCGAAGG-CGTCAAGGAACACTGTGCCTAG-CCCGAGGAAGCGGCCGGCCTGCTGGCCGCACCTCGTGCTGC-AATGCTATTTAATCCACACGACTCTCGGCAACGGATATCTCGGCTCTCGCATCGATGAAGAACGTAGCGAAATGCGATACCTGGTGTGAATTGCAGAATCCCGCGAACCATCGAGTCTTTGAACGCAAGTTGCGCCCGAGTCCTTTTGGCCGAGGGCACGCCTGCCTGGGCGTCACGCT-AAACACGCTCCCA-CTCTCCCTCATC-CGGGAGCGGGATGCGGCATGTGGTCTCCCGTCTCGCAAGTGGCGGTGGGCCGAAGATATGGCTGCCGGCGTATCGTGCCGGACACAGCGCTAGGTGGGCGTTCTCGCTAAAACTTACCGCAGTGCATCCGGGGCGTAGCCGACACGATGGCCTCGAA-CGACC
>Peyritschia viridis FJ377678
TCGTGACCCTGACCAAAACAGACCGCGCACGCGTCATCCAGCCCGCCG-GCG--------GTCCGCCGCTCGGCCAA---GTCCTCGACAACCTCCTCTCCTCGGA----GCGGGGGCTCGGGGT-AAAAGAACCCACGGCGCCGAAGG-CGTCAAGGAACACTGTGCCTAG-CTCGGGGACGCGGCTGGCTTGCCGGCCGCACCCCCTGCCGC-AATGCTATTTAATCCACACGACTCTCGGCAACGGATATCTCGGCTCTCGCATCGATGAAGAACGCA-CGAAATGCGATACCTGGTGTGAATTGCAGAATCCCGCGAACCATCGAGTCTTTGAACGCAAGTTGCGCCCGAGGCCATCCGGCCGAGGGCACGCCTGCCTGGGCGTCACGCT-AAACACGCTCCCA-CCCCCCTTCATC-GGGGAGCGGGATGCGGCATGTGGCCTCTCGTCTTGCAAGGGGCGGTGGGCCGAAGATATGGCTGCCGGCGTATCGTGCCGGACACAGCGCGTGGTAGGCGTCCTCGCT-TTACTTACCGCAGTGCATCCGGGGCGTAGCCGGCGAGATGGCCTCGAAA-GACC
>Peyritschia viridis FJ377676
TCGTGACCCTGACCAAAACAGACCGCGCACGCGTCATCCAGCCCGCCG-GCG--------GTCCGCCGCTTGGCCAA---GTCCTCGACAACCTCCTCTCCTTGGA----GCGGGGGCTCGGGGT-AAAAGAATCCACGGCGCCGAAGG-CGTCAAGGAACACTGTGCCTAG-CTCGGGGACGCGGCTGGCTTGCCGGTCGCACCCCCTGCTGC-AATGCTATTTAATCCACACGACTCTCGGCAACGGATATCTCGGCTCTCGCATCGATGAAGAACGCA-CGAAATGCGATACCTGGTGTGAATTGCAGAATCCCGCGAACCATCGAGTCTTTGAACGCAAGTTGCGCCCGAGGCCATCCGGCCGAGGGCACGCCTGCCTGGGCGTCACGCT-AAACACGCTCCCA-CCCCCCCTCATC-GGGGAGCGGGATGCGGCATGTGGCCTCCCGTCTCGCAAGGGGCGGTGGGCCGAAGATATGGCTGCCGGCGTATCGTGCCGGACACAGCGCGTGGTAGGCGTCCTCGCT-TTACTTACCGCAGTGCATCCGGGGCGTAGCCGGCGAGATGGCCTCGAAA-GACC
>Trisetum cernuum subsp. canescens FJ377673
TCGTGACCCTGACCAAAACAGACCGCGCACGCGTCATCCAGCCTGCCGAGCG--------GTCCGCCGCTTGGCCAA---GTCCTCGACAACCTCCTCTCCTCGGA----GCAGGGGCTCGGGGT-AAAAGAACCCACGGCGCCGAAGG-CGTCAAGGAACACTATGCCTAG-CTCGGGGACGCGGCTGGCTTGCTGGCCGCACCCCGTGCTGC-AATGCTATTTAATCCACATGACTCTCGGCAACGGATATCTCGGCTCTCGCATCGATGAAGAACGTAGCGAAATGCGATACCTGGTGTGAATTGCAGAATCCCGCGAACCATCGAGTCTTTGAACGCAAGTTGCGCCCGAGGCCATCCGGCCGAGGGCACGCCTGCCTGGGCGTCACGCT-AAACACGCTCCCA---CCCCCTCATC-GGGGAGCGGGATGCGGCATGTGGCCTCCCGTCTCGCAAGGGGCGGTGGGCCGAAGATATGGCTGCCGGCGTATCGTGCCGGACACAGCGCTAGGTGGGCGTTCTCGCT-AAACTTATCGCAGTGCATCCGGGGCGTAGCCGACACGATGGCCTCGAAA-GACC
>Trisetum spicatum FJ377675
TCGTGACCCTGACCAAAACAGACCGCGCACGCGTCATCCAGCCCGCCG-GCG--------GTCCGCCGCTCGGCCAA---GTCCTCGACAACCTCCTCTCCTCGGA----GCGGGGGCTCGGGGT-AAAAGAACCCACGGCGCCGAAGG-CGTCAAGGAACACTGTGCCTAG-CACGGGGACGCGGCTGGCTTGCTGTCCTCACCCCGTGCTGC-AATGCTATTTAATCCACACGACTCTCGGCAACGGATATCTCGGCTCTCGCATCGATGAAGAACGCAGCGAAATGCGATACCTGGTGTGAATTGCAGAATCCCGCGAACCATCGAGTCTTTGAACGCAAGTTGCGCCCGAGGCCATCCGGCCGAGGGCACGCCTGCCTGGGCGTCACGCT-AAACACGCTCCCA-CCCCCCCTCATCGGGGGAGCGGGATGCGGCATGTGGCCTCCCGTCTCGCAAGGGGCGGTGGGCCGAAGATATGGCTGCCGGTGTATCGTGCCGGACACAGCGCTAGGTGGGCGTTCTCGCT-AAGCTTATCGCAGTGTATCCGGTACGTAGCTGACACGATGGCCTCTAAA-GACC
>Trisetum spicatum OP437939
TCGTGACCCTGACCAAAACAGACCGCGCACGCGTCATCCAGCCCGCCGAGCG--------GTCCGCCGCTCGGCCAA---GTCCTCGACAACCTCCTCTCCTCGGA----GCGGGGGCTCGGGGT-AAAAGAACCCACGGCGCCGAAGG-CGTCAAGGAACACTGTGCCTAG-CACGGGGACGCGGCTGGCTTGCTGGCCGCACCCCGTGCTGC-AATGCTATTTAATCCACACGACTCTCGGCAACGGATATCTCGGCTCTCGCATCGATGAAGAACGTAGCGAAATGCGATACCTGGTGTGAATTGCAGAATCCCGCGAACCATCGAGTCTTTGAACGCAAGTTGCGCCCGAGGCCATCCGGCCGAGGGCACGCCTGCCTGGGCGTCACGCT-AAACACGCTCCCA-CCCCCCCTCATCGGGGGAGCGGGATGCGGCATGTGGCCTCCCGTCTCGCAAGGGGCGGTGGGCCGAAGATATGGCTGCCGGCGTATCGTGCCGGACACAGCGCTAGGTGGGCGTTCTCGCT-AAGCTTATCGCAGTGTATCCGGTACGTAGCTGGCACGATGGCCTCTAAA-GACC
>Trisetum spicatum OP437940
TCGTGACCCTGACCAAAACAGACCGCGCACGCGTCATCCAGCCCGCCGAGCG--------GTCCGCCGCTCGGCCAA---GTCCTCGACAACCTCCTCTCCTCGGA----GCGGGGGCTCGGGGT-AAAAGAACCCACGGCGCCGAAGG-CGTCAAGGAACACTGTGCCTAG-CACGGGGACGCGGCTGGCTTGCTGGCCGCACCCCGTGCTGCAAATGCTATTTAATCCACACGACTCTCGGCAACGGATATCTCGGCTCTCGCATCGATGAAGAACGTAGCGAAATGCGATACCTGGTGTGAATTGCAGAATCCCGCGAACCATCGAGTCTTTGAACGCAAGTTGCGCCCGAGGCCATCCGGCCGAGGGCACGCCTGCCTGGGCGTCACGCT-AAACACGCTCCCA-CCCCCCCTCATCGGGGGAGCGGGATGCGGCATGTGGCCTCCCGTCTCGCAAGGGGCGGTGGGCCGAAGATATGGCTGCCGGCGTATCGTGCCGGACACAGCGCTAGGTGGGCGTTCTCGCT-AAGCTTATCGCAGTGTATCCGGTACGTAGCTGGCACGATGGCCTCTAAA-GACC
>Trisetum glaciale DQ539614
TCGTGACCCTGACCAAAACAGACCGCGCACGCGTCATCCAGCCCGCCGAGCG--------GTCCGCCGCTCGGCCAA---GTCCTCGACAACCTCCTCTCCTCGGA----GCGGGGGCTCGGGGT-AAAAGAACCCACGGCGCCGAAGG-CGTCAAGGAACACTGTGCCTAG-CTCGGGGACGTGGCTGGCTTGCTGGCCGCACCCCGTGCTGC-AATGCTATTTAATCCACACGACTCTCGGCAACGGATATCTCGGCTCTCGCATCGATGAAGAACGTAGCGAAATGCGATACCTGGTGTGAATTGCAGAATCCCGCGAACCATCGAGTCTTTGAACGCAAGTTGCGCCCGAGGCCATCCGGCCGAGGGCACGCCTGCCTGGGCGTCACGCT-AAACACGCTCCCA---CCCCCTCATC-GGGGAGCGGGATGCGGCATGTGGCCTCCCGTCTCGCAAGGGGCGGTGGGCCGAAAATATGGCTGCCGGCGTATCGTGCCGGACACAGCGCTAGGTGGGCGTTCTCGCT-AAACTTACCGCAGTGCATCCGGGGCGTAGCTGACACGATGGCCTCTAAA-GACC
>Trisetum oreophilum var oreophilum KX873170
TCGTGACCCTGACCAAAACAGACCGCGCACGCGTCATCCAGCCCGCCGAGCG--------GTCCGCCGCTCGGCCAA---GTCCTCGACAACCTCCTCTCCTCGGA----GCGGGGGCTCGGGGT-AAAAGAACCCACGGCGCCGAAGG-CGTCAAGGAACACTGTGCCTAG-CACGGGGACGCGGCTGGCTTGCTGGCCGCACCCCGTGCTGC-AATGCTATTTAATCCACACGACTCTCGGCAACGGATATCTCGGCTCTCGCATCGATGAAGAACGTAGCGAAATGCGATACCTGGTGTGAATTGCAGAATCCCGCGAACCATCGAGTCTTTGAACGCAAGTTGCGCCCGAGGCCATCCGGCCGAGGGCACGCCTGCCTGGGCGTCACGCT-AAACACGCTCCCA-CCCCCCCTCATCGGGGGAGCGGGATGCGGCATGTGGCCTCCCGTCTCGCAAGGGGCGGTGGGCCGAAGATATGGCTGCCGGCGTATCGTGCCGGACACAGCGCTAGGTGGGCGTTCTCGCT-AAGCTTATCGCAGTGTATCCGGTACGTAGCTGGCACGATGGCCTCTAAA-GACC
>Trisetum oreophilum var. oreophilum KX873169
TCGTGACCCTGACCAAAACAGACCGCGCACGCGTCATCCAGCCCGCCGAGCG--------GTCCGCCGCTCGGCCAA---GTCCTCGACAACCTCCTCTCCTCGGA----GCGGGGGCTCGGGGT-AAAAGAACCCACGGCGCCGAAGG-CGTCAAGGAACACTGTGCCTAG-CACGGGGACGCGGCTGGCTTGCTGGCCGCACCCCGTGCTGC-AATGCTATTTAATCCACACGACTCTCGGCAACGGATATCTCGGCTCTCGCATCGATGAAGAACGTAGCGAAATGCGATACCTGGTGTGAATTGCAGAATCCCGCGAACCATCGAGTCTTTGAACGCAAGTTGCGCCCGAGGCCATCCGGCCGAGGGCACGCCTGCCTGGGCGTCACGCT-AAACACGCTCCCA-CCCCCCCTCATCGGGGGAGCGGGATGCGGCATGTGGCCTCCCGTCTCGCAAGGGGCGGTGGGCCGAAGATATGGCTGCCGGCGTATCGTGCCGGACACAGCGCTAGGTGGGCGTTCTCGCT-AAGCTTATCGCAGTGTATCCGGTACGTAGCTGGCACGATGGCCTCTAAA-GACC
>Trisetum macbridei KX873167
TCGTGACCCTGACCAAAACAGACCGCGCACGCGTCATCCAGCCCGCCGAGCG--------GTCCGCCGCTCGGCCAA---GTCCTCGACAACCTCCTCTCCTCGGA----GCGGGGGCTCGGGGT-AAAAGAACCCACGGCGCCGAAGG-CGTCAAGGAACACTGTGCCTAG-CCCGGGGACGTGGCTGGCTTGCTGGCCGCACCCCGTGCTGC-AATGCTATTTAATCCACACGACTCTCGGCAACGGATATCTCGGCTCTCGCATCGATGAAGAACGTAGCGAAATGCGATACCTGGTGTGAATTGCAGAATCCCGCGAACCATCGAGTCTTTGAACGCAAGTTGCGCCCGAGGCCATCCGGCCGAGGGCACGCCTGCCTGGGCGTCACGCT-AAACACGCTCCCA-CCCCCCCTCATCGGGGGAGCGGGATGCGGCATGTGGCCTCCCGTCTCGCAAGGGGCGGTGGGCCGAAGATATGGCTGCCGGCGTATCGTGCCGGACACAGCGCTAGGTGGGCGTTCTCGCT-AAGCTTATCGCAGTGTATCCGGTACGTAGCTGGCACGATGGCCTCTAAA-GACC
>Trisetum montanum KX873168
TCGTGACCCTGACCAAAACAGACCGCGCACGCGTCATCCAGCCCGCCGAGCG--------GTCCGCCGCTCGGCCAA---GTCCTCGACAACCTCCTCTCCTCGGA----GCGGGGGCTCGGGGT-AAAAGAACCCACGGCGCCGAAGG-CGTCAAGGAACACTGTGCCTAG-CACGGGGACGCGGCTGGCTTGCTGGCCGCACCCCGTGCTGC-AATGCTATTTAATCCACACGACTCTCGGCAACGGATATCTCGGCTCTCGCATCGATGAAGAACGTAGCGAAATGCGATACCTGGTGTGAATTGCAGAATCCCGCGAACCATCGAGTCTTTGAACGCAAGTTGCGCCCGAGGCCATCCGGCCGAGGGCACGCCTGCCTGGGCGTCACGCT-AAACACGCTCCCACCCCCCCCTCATGGGGGGAGCGGGATGCGGCATGTGGCCTCCCGTCTCGCAAGGGGCGGTGGGCCGAAGATATGGCTGCCGGCGTATCGTGCCGGACACAGCGCTAGGTGGGCGTTCTCGCT-AAGCTTATCGCAGTGTATCCGGTACGTAGCTGGCACGATGGCCTCTAAA-GACC
>Trisetum andinum KX873158
TCGTGACCCTGACCAAAACAGACCGCGCACCCGTCATCCAGCCCGCCGAGCG--------GTCCGCCGCTCGGCCAA---GTCCTCGACAACCTCCTCTCCTCGGA----GCGGGGGCTCGGGGT-AAAAGAACCCACGGCGCCGAAGG-CGTCAAGGAACACTGTGCCTAG-CACGGGGACGCGGCTGGCTTGCTGGCCGCACCCCGTGCTGC-AATGCTATTTAATCCACACGACTCTCGGCAACGGATATCTCGGCTCTCGCATCGATGAAGAACGTAGCGAAATGCGATACCTGGTGTGAATTGCAGAATCCCGCGAACCATCGAGTCTTTGAACGCAAGTTGCGCCCGAGGCCATCCGGCCGAGGGCACGCCTGCCTGGGCGTCACGCT-AAACACGCTCCCA-CCCCCCCTCATCGGGGGAGCGGGATGCGGCATGTGGCCTCCCGTCTCGCAAGGGGCTGTGGGCCGAAGATATGGCTGCCGGCGTATCGTGCCGGACACAGCGCTAGGTGGGCGTTCTCGCT-AAGCTTATCGCAGTGTATCCGGTACGTAGCTGGCACGATGGCCTCTAAA-GACC
>Sibirotrisetum sibiricum OP437941
TCGTGACCCTGACCAAAACAGACCGCGCACGCGTCATCCAGCCTGCCGAGCG--------GTCCGCCGCTCGGCCAA---CTCCTCGTCAACCTCCTCTCCTCGGA----GCGGGGGCTCGGGGT-AAAAGAACCCACGGCGCCGAAGG-CGTCAAGGAACACTGTGCCTAG-CTCGGGGACGCGGCTGGCCTGCTGGTCGCCCCCCGTGCTGC-AATGCTATTTAATCCACACGACTCTCGGCAACGGATATCTCGGCTCTCGCATCGATGAAGAACGTAGCGAAATGCGATACCTGGTGTGAATTGCAGAATCCCGCGAACCATCGAGTCTTTGAACGCAAGTTGCGCCCGAGGCCATCCGGCCGAGGGCACGCCTGCCTGGGCGTCACGCT-AAACACGCTCCCA-CCCCTCCTCATC-TTGGAGTGGGATGCGGCATGTGGCCTCCCGTCTCGCAAGGGGCGGTGGGCCGAAGATATGGCTGCCGGCGTATCATGTCGGGCACAGCGCGTGGTAGGCGTTCTCGCT-TTACTTACCGCAGTGCATCCGGGATGTAGCCGACAAGATGGCCTCTAAACGACC
>Sibirotrisetum sibiricum OP437942
TCGTGACCCTGACCAAAACAGACCGCGCACGCGTCATCCAGCCTGCCGAGCG--------GTCCGCCGCTCGGCCAA---CTCCTCGTCAACCTCCTCTCCTCGGA----GCGGGGGCTCGGGGT-AAAAGAACCCACGGCGCCGAAGG-CGTCAAGGAACACTGTGCCTAG-CTCGGGGACGCGGCTGGCCTGCTGGTCGCCCCCCGTGCTGC-AATGCTATTTAATCCACACGACTCTCGGCAACGGATATCTCGGCTCTCGCATCGATGAAGAACGTAGCGAAATGCGATACCTGGTGTGAATTGCAGAATCCCGCGAACCATCGAGTCTTTGAACGCAAGTTGCGCCCGAGGCCATCCGGCCGAGGGCACGCCTGCCTGGGCGTCACGCT-AAACACGCTCCCA-CCCCTCCTCATC-TTGGAGTGGGATGCGGCATGTGGCCTCCCGTCTCGCAAGGGGCGGTGGGCCGAAGATATGGCTGCCGGCGTATCATGTCGGGCACAGCGCGTGGTAGGCGTTCTCGCT-TTACTTACCGCAGTGCATCCGGGATGTAGCCGACAAGATGGCCTCTAAACGACC
>Trisetum sibiricum FJ766189
TCGTGACCCTGACCAAAATAGACCGCGCACGCGTCATCCAGCCTGCCGAGCG--------GTCCGCCGCTCGGCCAA---CTCCTCGTCAACCTCCTCTCCTCGGA----GCGGGGGCTCGGGGT-AAAAGAACCCACGGCGCCGAAGG-CGTCAAGGAACACTGTGCCTAG-CTCGGGGATGCGGCTGGCTTGCTGGTCGCCCCCCGTGCTGC-AATGCTATTTAATCCACACGACTCTCGGCAACGGATATCTCGGCTCTCGCATCGATGAAGAACGTAGCGAAATGCGATACCTGGTGTGAATTGCAGAATCCCGCGAACCATCGAGTCTTTGAACGCAAGTTGCGCCCGAGGCCATCCGGCCGAGGGCACGCCTGCCTGGGCGTCACGCT-AAACACGCTCCCA-CCCCTCCTCATC-GAGGAGCGGGATGCGGCATGTGGCCTCCCGTCTCGCAAGGGGCGGTGGGCCGAAGATATGGCTGCCGGCGTATCATGCCGGGCACAGCGCGTGGTAGGCGTTCTCGCT-TTACTTACCGCAGTGCATCCGGGATGTAGCCGACAAGATGGCCTCGAAACGACC
>Trisetum ovatum DQ336832
TCGTGACCCTGACCAAAACAGACCGCGCACGCGTCATCCAGCCCGCCGAGCG--------GTCCGCCGCTCGGCCAA---GTCCTCGACAACCTCCTCTCCTCGGA----GCGGGGGCTCGGGGT-AAAAGAACCCACGGCGCCGAAGG-CGTCAAGGAACACTGTGCCTAG-CTCGGGGACGCGGCTTGCTTGCTTGCCGCGCCCCGTGCTGC-AATGCTATTTAATCCACACGACTCTCGGCAACGGATATCTCGGCTCTCGCATCGATGAAGAACGTAGCGAAATGCGATACCTGGTGTGAATTGCAGAATCCCGCGAACCATCGAGTCTTTGAACGCAAGTTGCGCCCGAGGCCATCCGGCCGAGGGCACGCCTGCCTGGGCGTCACGCT-AAACACGCTCCAA--CCCCCCTCACC-GGGGAGC-GGATGCGGCATGTGGCCTCCCGTCTCGCAAGGGGCGGTGGGCCGAAGATATGGCTGCCGGCGTATCGTGCCGGACACAGCGCTAGGTGGGCGTTCTCGCT-AAGCTTATCGCAGTGCATCCGGTGCGTAGCCGACAAGATGGCCTCTAAACGACC
>Trisetum drucei AY752485
TCGTGACCCTGACCAAAACAGACCGCGCACGCGTCATCCAGCCCGCCGAGCG--------GTCCGCTGCTCGGCCAA---GTCCTCGACAACCTCCTCTCCTCGGA----GCGGGGGCTCGGGGT-AAAAGAACCCACGGCGCCGAAGG-CGTCAAGGAACACTGTGCCTAG-CCCGGGGACGCGGCTGGCTTGCTGGCCGCACCCCGTGCYGC-AATGCTATTTAATCCACACGACTCTCGGCAACGGATATCTCGGCTCTCGCATCGATGAAGAACGTAGCGAAATGCGATACCTGGTGTGAATTGCAGAATCCCGCGAACCATCGAGTCTTTGAACGCAAGTTGCGCCCGAGGCCATCCGGCCGAGGGCACGCCTGCCTGGGCGTCACGCT-AAACACGCTCCCA--CCCCCCTCATCGGGGGAGCGGGATGCGGCATGTGGCCTCCCGTCTCGCAWGGGGCGGTGGGCCGAAGATATGGCTGCCGGCGTATCGTGCCGGACACAGCGCTAGGTGGGCGTTCTCGCT-AAGCTTATCGCAGTGTATCCGGTGCGTAGCCGACACGATGGCCTCTAAA-GACC
>Trisetum baregense DQ539605
TCGTGACCCTGACCAAAACAGACCGCGCACGCGTCATCCAGCCCGCCGAGCG--------GTCCGCCGCTCGGCCAA---GTCCTCGACAACCTCCTCTCCTCGGA----GCGGGGGCTCGGGGT-AAAAGAACCCACGGCGCCGAAGG-CGTCAAGGAACACTATGCCTAG-CACGGGGACGCGGCTGGCTTGCTGGCCGCACCCCGTGCTGC-AATGCTATTTAATCCACACGACTCTCGGCAACGGATATCTCGGCTCTCGCATCGATGAAGAACGTAGCGAAATGCGATACCTGGTGTGAATTGCAGAATCCCGCGAACCATCGAGTCTTTGAACGCAAGTTGCGCCCGAGGCCATCCGGCCGAGGGCACGCCTGCCTGGGCGTCACGCT-AAACACGCTCCCA---CCCCCTCATC-GGGGAGCGGGATGCGGCATGTGGCCTCCCGTCTCGCAAGGGGCGGTGGGCCGAAGATATGGCTGCCGGCGTATCGTGCCGGACACAGCGCTAGGTGGGCGTTCTCGCT-AAACTTATCGCAGTGCATCCGGGACGTAGCTGACACGATGGCCTCGAAA-GACC
>Trisetum preslii KX873173
TCGTGACCCTGACCAAAACAGACCGCGCACGCGTCATCCAGCCCGCCGAGCG--------GTCCGCCGCTCGGCCAA---GTCCTCGACAACCTCCTCTCCTTGGA----GCGGGGGCTCGGGGT-AAAAGAACCCACGGCGCCGAAGG-CGTCAAGGAACACTGTGCCTAG-CCCGGGGACGCGGCTGGCTTGCTGGCCGCACCCCGTGCTGC-AATGCTATTTAATCCACACGACTCTCGGCAACGGATATCTCGGCTCTCGCATCGATGAAGAACGTAGCGAAATGCGATACCTGGTGTGAATTGCAGAATCCCGCGAACCATCGAGTCTTTGAACGCAAGTTGCGCCCGAGGCCATCCGGCCGAGGGCACGCCTGCCTGGGCGTCACGCT-AAACACGCTCCCA--CCCCCCTCATCGGGGGAGCGGGATGCGGCATGTGGCCTCCCGTCTCGCAAGGGGCGGTGGGCCGAAGATATGGCTGCCGGCGTATCGTGCCGGACACAGCGCTAGGTGGGCGTTCTCGCT-AAGCTTATCGCAGTGTATCCGGTGCGTAGCCGACACGATGGCCTCTAAA-GACC
>Trisetum phleoides KX873172
TCGTGACCCTGACCAAAACAGACCGCGCACGCGTCATCCAGCCCGCCGAGCG--------GTCCGCCGCTCGGCCAA---GTCCTCGACAACCTCCTCTCCTCGGA----GCGGGGGCTCGGGGT-AAAAGAACCCACGGCGCCGAAGG-CGTCAAGGAACACTGTGCCTAG-CACGGGGACGCGGCTGGCTTGCTGGCCGCACCCCGTGCTGC-AATGCTATTTAATCCACACGACTCTCGGCAACGGATATCTCGGCTCTCGCATCGATGAAGAACGTAGCGAAATGCGATACCTGGTGTGAATTGCAGAATCCCGCGAACCATCGAGTCTTTGAACGCAAGTTGCGCCCGAGGCCATCCGGCCGAGGGCACGCCTGCCTGGGCGTCACGCT-AAACACGCTCCCA-CCCCCCCTCATCGGGGGAACGGGATGCGGCATGTGGCCTCCCGTCTCGCAAGGGGCGGTGGGCCGAAGATATGGCTGCCGGCGTATCGTGCCGGACACAGCGCTAGGTGGGCGTTCTCGCT-AAGCTTATCGCAGTGTATCCGGTACGTAGCTGGCACGATGGCCTCTAAA-GACC
>Graphephorum canescens LT159796
TCGTGA-CCTGACCAAAACAGACCGCGCACGCGTCATCCAGCCCGCCGAGCG--------GTCCGCCGCTCGGCCAA---GTCCTCGACAACCTCCTCTCCTCGGA----GCAGGGGCTCGGGGT-AAAAGAACCCACGGCGCCGAAGG-CGTCAAGGAACACTGTGCCTAG-CTCGGGGACGCGGCTGGCTTGCTGGCCGCACCCCGTGCTGC-AATGCTATTTAATCCACACGACTCTCGGCAACGGATATCTCGGCTCTCGCATCGATGAAGAACGTAGCGAAATGCGATACCTGGTGTGAATTGCAGAATCCCGCGAACCATCGAGTCTTTGAACGCAAGTTGCGCCCGAGGCCATCCGGCCGAGGGCACGCCTGCCTGGGCGTCACGCT-AAACACGCTCCCA---CCCCCTCATC-GGGGAGCGGGATGCGGCATGTGGCCTCCCGTCTCGCAAGGGGCGGTGGGCCGAAGATATGGCTGCCGGCGTATCGTGCCGGACACAGCGCTAGGTGGGCGTTCTCGCT-AAACTTATCGCAGTGCATCCGGGGCGTAGCCGACACGATGGCCTCGAAA-GACC
>Peyritschia irazuensis KX873166
TCGTGACCCTGACCAAAACAGACCGCGCACGCGTCACCCAGCCCGCCGAGCG--------GTCCGCCGCTCGGCCAA---GTCCTCGACAACCTCCTCTCCTCGGA----GCGGGGGCTTGGGGT-AAAAGAACCCACGGCGCCGAAGG-CGTCAAGGAACACTGTGCCTAG-CCCGGGGACGCGGCTGGCTTGCTGGCCGCACCCCGTGCTGC-AATGCTATTTAATCCACACGACTCTCGGCAACGGATATCTCGGCTCTCGCATCGATGAAGAACGTAGCGAAATGCGATACCTGGTGTGAATTGCAGAATCCCGCGAACCATCGAGTCTTTGAACGCAAGTTGCGCCCGAGGCCATCCGGCCGAGGGCACGCCTGCCTGGGCGTCACGCT-AAACACGCTCCCAA--CCCCCTCATCGGGGGAGCGGGATGCGGCATGTGGCCTCCCGTCTCGCAAGGGGCGGTGGGCCGAAGATATGGCTGCCGGCGTATCGTGCCGGACACAGCGCTAGGTGGGCGTTCTCGCT-AAGCTTATCGCAGTGTATCCGGTGCGTAGCCGACACGATGGCCTCTAAA-GACC
>Trisetum dufourei DQ539606
TCGTGACCCTGACCAAAACAGACCGCGCACGCGTCATCCAGCCCGCCGAGCG--------GTCCGCCGCTCGGCCAA---GTCCTCGACAACCTCCTCTCTTCGGA----GCGGGGGCTCGGGGT-AAAAGAACCCACGGCGCCTTAGG-CGTCAAGGAACACTGTGCCTAG-CTCGGGAACGCGGCTTGCTTGCTTGCCGCGCCCCGTGCTGC-AATGCTATTTAATCCACACGACTCTCGGCAACGGATATCTCGGCTCTCGCATCGATGAAGAACGTAGCGAAATGCGATACCTGGTGTGAATTGCAGAATCCCGCGAACCATCGAGTCTTTGAACGCAAGTTGCGCCCGAGGCCATCCGGCCGAGGGCACGCCTGCCTGGGCGTCACGCT-AAACACGCTCCCA-CCCCCCCTCATC-GGGGAGCGGGATGCGGCATGTGGCCTCCCGTCTCGCAAGGGGCGGTGGGCCGAAGATATGGCTGCCGGCGTATCGTGCCGGACACAGCGCTAGGTGGGCGTTCTCGCT-AAGCTTATCGCAGTGCATCCGACGCGTAGCCGACACGATGGCCT-TAAA-GACC
>Trisetum tenellum AY752487
TCGTGACCCTGACCAAAACAGACCGCGCACGCGTCATCCAGCCCGCCGAGCG--------GTCCGCCGCTCGGCCAA---GTCCTCGACAACCTCCTCTCCTCGGA----GCGGGGGCTCGGGGT-AAAAGAACCCACGGCGCCGAAGG-CGTCAAGGAACACTGTGCCTAG-CCCGGGGACGCGGCTGGCTTGCTGGCCGCACCCCGTGCTGC-AATGCTATTTAATCCACACGACTCTCGGCAACGGATATCTCGGCTCTCGCATCGATGAAGAACGTAGCGAAATGCGATACCTGGTGTGAATTGCAGAATCCCGCGAACCATCGAGTCTTTGAACGCAAGTTGCGCCCGAGGCCATCCGGCCGAGGGCACGCCTGCCTGGGCGTCACGCT-AAACACGCTCCCA--CCCCCCTCATCGGGGGAGCGGGATGCGGCATGTGGCCTCCCGTCTCGCAAGGGGCGGTGGGCCGAAGATATGGCTGCCGGCATATTGTGCCGGACACAGCGCTAGGTGGGCGTTCTCGCT-AAGCTTATCGCAGTGTATCCGGTGCGTAGCCGACACGATGGCCTCTAAA-GACC
>Trisetum youngii AY752488
TCGTGACCCTGACCAAAACAGACCGCGCACGCGTCATCCAGCCCGCCGAGCG--------GTCCGCCGCTCGGCCAA---GTCCTCGACAACCTCCTCTCCTYGGA----GCGGGGGCTCGGGGT-AAAAGAACCCACGGCGCCGAAGG-CGTCAAGGAACACTGTGCCTAG-CCCGGGGACGYGGCTGGCTTGCTGGCCGCACCCCGTGCTGC-AATGCTATTTAATCCACACGACTCTCGGCAACGGATATCTCGGCTCTCGCATCGATGAAGAACGTAGCGAAATGCGATACCTGGTGTGAATTGCAGAATCCCGCGAACCATCGAGTCTTTGAACGCAAGTTGCGCCCGAGGCCATCCGGCCGAGGGCACGCCTGCCTGGGCGTCACGCT-AAACACGCTCCCA--CCCCCCTCATCGGGGGAGCGGGATGCGGCATGTGGCCTCCCGTCTCGCAAGGGGTGGTGGGCCGAAGATATGGCTGCCGGYGTATCGTGCCGGACACAGCGCTAGGTGGGCGTTCTCGCT-AAGCTTATCGCAGTGTATCCGGTGCGTAGCCGACACGATGGCCTCTAAA-GACC
>Trisetokoeleria taimyrica OP437934
TCGTGACCCTGACCAAAACAGACCGCGCACGCGTCATCCAGCCCGCCGAGCG--------GTCCGCCGCTCGGCCAA---GTCCTCGACAACCTCCTCTCCTCGGA----GCGGGGGCTCGGGGT-AAAAGAACCCACGGCGCCGAAGG-CGTCAAGGAACACTGTGCCTAG-CACGGGGACGCGGCTGGCTTGCTGGCCGCACCCCGTGCTGC-AATGCTATTTAATCCACACGACTCTCGGCAACGGATATCTCGGCTCTCGCATCGATGAAGAACGTAGCGAAATGCGATACCTGGTGTGAATTGCAGAATCCCGCGAACCATCGAGTCTTTGAACGCAAGTTGCGCCCGAGGCCATCCGGCCGAGGGCACGCCTGCCTGGGCGTCACGCT-AAACACGCTCCCA--CCCCCCTCATCGGGGGAGCGGGATGCGGCATGTGGCCTCCCGTCTCGCAAGGGGCGGTGGGCCGAAGATATGGCTGCCGGCGTATCGTGCCGGACACAGCGCTAGGTGGGCGTTCTCCTT-AAGCTTATCGCAGTGTATCCGGTACGTAGCGGGCACATTAGCCTCTAAA-GACC
>Trisetokoeleria taimyrica OP437935
TCGTGACCCTGACCAAAACAGACCGCGCACGCGTCATCCAGCCCGCCGAGCG--------GTCCGCCGCTCGGCCAA---GTCCTCGACAACCTCCTCTCCTCGGA----GCGGGGGCTCGGGGT-AAAAGAACCCACGGCGCCGAAGG-CGTCAAGGAACACTGTGCCTAG-CACGGGGACGCGGCTGGCTTGCTGGCCGCACCCCGTGCTGC-AATGCTATTTAATCCACACGACTCTCGGCAACGGATATCTCGGCTCTCGCATCGATGAAGAACGTAGCGAAATGCGATACCTGGTGTGAATTGCAGAATCCCGCGAACCATCGAGTCTTTGAACGCAAGTTGCGCCCGAGGCCATCCGGCCGAGGGCACGCCTGCCTGGGCGTCACGCT-AAACACGCTCCCA--CCCCCCTCATCGGGGGAGCGGGATGCGGCATGTGGCCTCCCGTCTCGCAAGGGGCGGTGGGCCGAAGATATGGCTGCCGGCGTATCGTGCCGGACACAGCGCTAGGTGGGCGTTCTCGCT-AAGCTTATCGCAGTGTATCCGGTACGTAGCTGGCACGATAGCCTCTAAA-GACC
>Trisetokoeleria jurtzevii OP437936
TCGTGACCCTGACCAAAACAGACCGCGCACGCGTCATCCAGCCCGCCGAGCG--------GTCCGCCGCTCGGCCAA---GTCCTCGACAACCTCCTCTCCTCGGA----GCGGGGGCTCGGGGT-AAAAGAACCCACGGCGCCGAAGG-CGTCAAGGAACACTGTGCCTAG-CCCGGGGACGCGGCTGGCTTGCTGGCCGCACCCCGTGCTGC-AATGCTATTTAATCCACACGACTCTCGGCAACGGATATCTCGGCTCTCGCATCGATGAAGAACGTAGCGAAATGCGATACCTGGTGTGAATTGCAGAATCCCGCGAACCATCGAGTCTTTGAACGCAAGTTGCGCCCGAGGCCATCCGGCCGAGGGCACGCCTGCCTGGGCGTCACGCT-AAACACGCTCCCA--CCCCCCTCATCGGGGGAGCGGGATGCGGCATGTGGCCTTCCGTCTCGCAAGGGGCGGTGGGCCGAAGATATGGCTGCCGGCGTATCGTGCCGGACACAGCGCTAGGTGGGCGTTCTCGCT-AAGCTTATCGCAGTGTATCCGGTGTGTAGCCGACACGATGGCCTCCAAA-GACC
>Trisetokoeleria jurtzevii OP437937
TCGTGACCCTGACCAAAACAGACCGCGCACGCGTCATCCAGCCCGCCGAGCG--------GTCCGCCGCTCGGCCAA---GTCCTCGACAACCTCCTCTCCTCGGA----GCGGGGGCTCGGGGT-AAAAGAACCCACGGCGCCGAAGG-CGTCAAGGAACACTGTGCCTAG-CCCGGGGACGCGGCTGGCTTGCTGGCCGCACCCCGTGCTGC-AATGCTATTTAATCCACACGACTCTCGGCAACGGATATCTCGGCTCTCGCATCGATGAAGAACGTAGCGAAATGCGATACCTGGTGTGAATTGCAGAATCCCGCGAACCATCGAGTCTTTGAACGCAAGTTGCGCCCGAGGCCATCCGGCCGAGGGCACGCCTGCCTGGGCGTCACGCT-AAACACGCTCCCA--CCCCCCTCATCGGGGGAGCGGGATGCGGCATGTGGCCTTCCGTCTCGCAAGGGGCGGTGGGCCGAAGATATGGCTGCCGGCGTATCGTGCCGGACACAGCGCTAGGTGGGCGTTCTCGCT-AAGCTTATCGCAGTGTATCCGGTGTGTAGCCGACACGATGGCCTCTAAA-GACC
>Trisetokoeleria jurtzevii OP437938
TCGTGACCCTGACCAAAACAGACCGCGCACGCGTCATCCAGCCCGCCGAGCG--------GTCCGCCGCTCGGCCAA---GTCCTCGACAACCTCCTCTCCTCGGA----GCGGGGGCTCGGGAT-AAAAGAACCCACGGCGCCGAAGG-CGTCAAGGAACACTGTGCCTAG-CCCGGGGACGCGGCTGGCTTGCTGGCCGCACCCCGTGCTGC-AATGCTATTTAATCCACACGACTCTCGGCAACGGATATCTCGGCTCTCGCATCGATGAAGAACGTAGCGAAATGCGATACCTGGTGTGAATTGCAGAATCCCGCGAACCATCGAGTCTTTGAACGCAAGTTGCGCCCGAGGCCATCCGGCCGAGGGCACGCCTGCCTGGGCGTCACGCT-AAACACGCTCCCA--CCCCCCTCATCGGGGGAGCGGGATGCGGCATGTGGCCTTCCGTCTCGCAAGGGGCGGTGGGCCGAAGATATGGCTGCCGGCGTATCGTGCCGGACACAGCGCTAGGTGGGCGTTCTCGCT-AAGCTTATCGCAGTGTATCCGGTGTGTAGCCGACACGATGGCCTCTAAA-GACC
>Koeleria pyramidata KU883511
TCGTGACCCTGACCAAAACAGACCGCGCACGCGTCATCCAGCCCGCCGAGCG--------GTCCGCCGCTCGGCCAA---GTCCTCGACAACCTCCTCTCCTCGGA----GCGGGGGCTCGGGGT-AAAAGAACCCACGGCGCCGAAGG-CGTCAAGGAACACTGTGCCTAG-CCCGGGGACGCGGCTGGCTTGCTGGCCGCACCCCGTGCTGC-AATGCTATTTAATCCACACGACTCTCGGCAACGGATATCTCGGCTCTCGCATCGATGAAGAACGTAGCGAAATGCGATACCTGGTGTGAATTGCAGAATCCCGCGAACCATCGAGTCTTTGAACGCAAGTTGCGCCCGAGGCCATCCGGCCGAGGGCACGCCTGCCTGGGCGTCACGCT-AAACACGCTCCCAA--CCCCCTCATCTGGGGAGCGGGATGCGGCATGTGGCCTCCCGTCTCGCAAGGGGCGGTGGGCCGAAGATATGGCTGCCGGCGTATCGTGCCGGACACAGCGCTAGGTGGGCGTTCTCGCT-AAGCTTATCGCAGTGCATCCGATGCGTAGCCGACACGATGGCCTCTAAA-GACC
>Koeleria caudata DQ539602
TCGTGACCCTGACCAAAACAGACCGCGCACGCGTCATCCAGCCCGCCGAGCG--------GTCCGCCGCTCGGCCAA---GTCCTCGACAACCTCCTCTCCTCGGA----GCGGGGGCTCGGGGT-AAAAGAACCCACGGCGCCGAAGG-CGTCAAGGAACACTATGCCTAG-CACGGGGACGCGGCTGGCTTGCTGGCCGCACCCCGTGCTGC-AATGCTATTTAATCCACACGACTCTCGGCAACGGATATCTCGGCTCTCGCATCGATGAAGAACGTAGCGAAATGCGATACCTGGTGTGAATTGCAGAATCCCGCGAACCATCGAGTCTTTGAACGCAAGTTGCGCCCGAGGCCATCCGGCCGAGGGCACGCCTGCCTGGGCGTCACGCT-AAACACGCTCCCA---CCCCCTCATC-GGGGAGCGGGATGCGGCATGTGGCCTCCCGTCTCGCAAGGGGCGGTGGGCCGAAGATATGGCTGCCGGCGTATCGTGCCGGACACAGCGCTAGGTGGGCGTTCTCGCT-AAACTTATCGCAGTGCATCCGGGACGTAGCTGACACGATGGCCTCGAAA-GACC
>Koeleria caudata DQ539603
TCGTGACCCTGACCAAAACAGACCGCGCACGCGTCATCCAGCCCGCCGAGCG--------GTCCGCCGCTCGGCCAA---GTCCTCGACAACCTCCTCTCCTCGGA----GCGGGGGCTCGGGGT-AAAAGAACCCACGGCGCCGAAGG-CGTCAAGGAACACTGTGCCTAG-CTCGGGGACGCGGCTGGCTTGCTGGCCGCACCCCGTGCTGC-AATGCTATTTAATCCACACGACTCTCGGCAACGGATATCTCGGCTCTCGCATCGATGAAGAACGTAGCGAAATGCGATACCTGGTGTGAATTGCAGAATCCCGCGAACCATCGAGTCTTTGAACGCAAGTTGCGCCCGAGGCCATCCGGCCGAGGGCACGCCTGCCTGGGCGTCACGCT-AAACACGCTCCCA--CCCCCCTCATCTGGGGAGCGGGATGCGGCATGTGGCCTCCCGTCTCGCAAGGGGCGGTGGGCCGAAGATATGGCTGCCGGTGTATCGTGCCGGACACAGCGCTAGGTGGGCGTTCTCGCT-AAGCTTATCGCAGTGTATCCGGTGCGTAGCCGACACGATGGCCTCTAAA-GACC
>Koeleria vallesiana DQ336829
TCGTGACCCTGACCAAAACAGACCGCGCACGCGTCATCCAGCCCGCCGAGCG--------GTCCGCCGCTCGGCCAA---GTCCTCGACAACCTCCTCTCCTCGGA----GCGGGGGCTCGGGGT-AAAAGAACCCACGGCGCCGAAGG-CGTCAAGGAACACTGTGCCTAG-CTCGGGGACGCGGCTGGCTTGCTGGCCGCACCCCGTGCTGC-AATGCTATTTAATCCACACGACTCTCGGCAACGGATATCTCGGCTCTCGCATCGATGAAGAACGTAGCGAAATGCGATACCTGGTGTGAATTGCAGAATCCCGCGAACCATCGAGTCTTTGAACGCAAGTTGCGCCCGAGGCCATCCGGCCGAGGGCACGCCTGCCTGGGCGTCACGCT-AAACACGCTCCCA--CCCCCCTCATCTGGGGAGCGGGATGCGGCATGTGGCCTCCCGTCTCGCAAGGGGCGGTGGGCCGAAGATATGGCTGCCGGCGTATCGTGCCGGACACAGCGCTAGGTGGGCGTTCTCGCT-AAGCTTATCGCAGTGTATCCGGTACGTAGCCGACACGATGGCCTCTAAA-GACC
>Koeleria asiatica OP437943
TCGTGACCCTGACCAAAACAGACCGCGCACGCGTCATCCAGCCCGCCGAGCG--------GTCCGCCGCTCGGCCAA---GTCCTCGACAACCTCCTCTCCTCGGA----GCGGGGGCTCGGGGT-AAAAGAACCCACGGCGCCGAAGG-CGTCAAGGAACACTGTGCCTAG-CCCGGGGACGCGGCTGGCTTGCTGGCCGCACCCCGTGCTGC-AATGCTATTTAATCCACACGACTCTCGGCAACGGATATCTCGGCTCTCGCATCGATGAAGAACGTAGCGAAATGCGATACCTGGTGTGAATTGCAGAATCCCGCGAACCATCGAGTCTTTGAACGCAAGTTGCGCCCGAGGCCATCCGGCCGAGGGCACGCCTGCCTGGGCGTCACGCT-AAACACGCTCCCA-CCCCCCCTCATCGGGGGAGCGGGATGCGGCATGTGGCCTCCCGTCTCGCAAGGGGCGGTGGGCCGAAGATATGGCTGCCGGCGTATCGTGCCGGACACAGCGCTAGGTGGGCGTTCTCGCT-AAGCTTATCGCAGTGTATCCGGTGCGTAGCCGACACGATGGCCTCTAAA-GACC
>Koeleria macrantha DQ336826
TCGTGACCCTGACCAAAACAGACCGCGCACGCGTCATCCAGCCCGCCGAGCG--------GTCCGCCGCTCGGCCAA---GTCCTCGACAACCTCCTCTCCTCGGA----GCGGGGGCTCGGGGT-AAAAGAACCCACGGCGCCGAAGG-CGTCAAGGAACACTGTGCCTAG-CTCGGGGACGCGGCTGGCTTGCTGGCCGCACCCCGTGCTGC-AATGCTATTTAATCCACACGACTCTCGGCAACGGATATCTCGGCTCTCGCATCGATGAAGAACGTAGCGAAATGCGATACCTGGTGTGAATTGCAGAATCCCGCGAACCATCGAGTCTTTGAACGCAAGTTGCGCCCGAGGCCATCCGGCCGAGGGCACGCCTGCCTGGGCGTCACGCT-AAACACGCTCCCAA--CCCCCTCATCTGGGGAGCGGGATGCGGCATGTGGCCTCCCGTCTCGCAAGGGGCGGTGGGCCGAAGATATGGCTGCCGGCGTATCGTGCCGGACACAGCGCTAGGTGGGCGTTCTCGCT-AAGCTTATCGCAGTGCATCCGGTGCGTAGCCGACACGATGGCCTCTAAA-GACC
>Koeleria loweana HE646607
TCGTGACCCTGACCAAAACAGACCGCGCACGCGTCATCCAGCCTGCCGAGCG--------GTCCGCCGCTCGGCCAA---GTCCTCGATAACCTCCTCTCCTCGGA----GCGGGGGCTCGGGGT-AAAAGAACCCACGGCGCCGAAGG-CGTCAAGGAACACTGTGCCTAG-CTCGGGGACGCGGCTGGCTTGCTGGCCGCACCCCGTGCTGC-AATGCTATTTAATCCACACGACTCTCGGCAACGGATATCTCGGCTCTCGCATCGATGAAGAACGTAGCGAAATGCGATACCTGGTGTGAATTGCAGAATCCCGCGAACCATCGAGTCTTTGAACGCAAGTTGCGCCCGAGGCCATCCGGCCGAGGGCACGCCTGCCTGGGCGTCACGCT-AAACACGCTCCCA--CCCCCCTCATCGGGGGAGCGGGATGCGGCATGTGGCCTCCCGTCTCGCAAGGGGCGGTGGGCCGAAGATATGGCTGCCGGCGTATCGTGCCGGACACAGCGCTAGGTGGGCGTTCTCGCT-AAGCTTATCGCAGTGCATCCGGTGCGTAGCCGACACGATGGCCTCTAAA-GACC
>Koeleria lobata KX873118
TCGTGACCCTGACCAAAACAGACCGTGCACGCGTCACCCAGCCCGCCGAGCG--------GTCCGCCGCTCGGCCAA---GTCCTCGACAACCTCCTCTCCTCGGA----GCGGGGGCTCGGGGT-AAAAGAACCCACGGCGCCGAAGG-CGTCAAGGAACACTGTGCCTAG-CCCGGGGACGCGGCTGGCTTGCTGGCCGCACCCCGTGCTGC-AATGCTATTTAATCCACACGACTCTCGGCAACGGATATCTCGGCTCTCGCATCGATGAAGAACGTAGCGAAATGCGATACCTGGTGTGAATTGCAGAATCCCGCGAACCATCGAGTCTTTGAACGCAAGTTGCGCCCGAGGCCATCCGGCCGAGGGCACGCCTGCCTGGGCGTCACGCT-AAACACGCTCCCA---CCCCCTCATCGGGGGAGCGGGATGCGGCATGTGGCCTCCCGTCTCGCAAGGGGCGGTGGGCCGAAGATATGGCTGCCGGCGTATCGTGCCGGACACAGCGCTAGGTGGGCGTTCTCGCT-AAGCTTATCGCAGTGTATCCGGTGCGTAGCCGACACGATGGCCTCTAAA-GACC
>Koeleria permollis LT159742
TCGTGACCCTGACCAAAACAGACCGCGCACGCGTCATMCAGCCCGCCGAGCG--------GTCCGCCGCTCGGCCAA---GTCCTCGACAACCTCCTCTCCTCGGA----GCRGGGGCTCGGGGT-AAAAGAACCCACGGCGCCGAAGG-CGTCAAGGAACACTGTGCCTAG-CTCGGGGACGCGGCTGGCTTGCTGGCCGCACCCCGTGCTGC-AATGCTATTTAATCCACACGACTCTCGGCAACGGATATCTCGGCTCTCGCATCGATGAAGAACGTAGCGAAATGCGATACTTGGTGTGAATTGCAGAATCCCGCGAACCATCGAGTCTTTGAACGCAAGTTGCGCCCGAGGCCATCCGGCCGAGGGCACGCCTGCCTGGGCGTCACGCT-AAACACGCTCCCA---CCCCCTCATC-GGGGAGCGGGATGCGGSRTGTGGCCTCCCGTCTCGCAAGGGGCGGTGGGCCGAAGATATGGCTGCCGGCGTATCGTGCCGGACACAGCGCTAGGTGGGCGTTCTCKCT-AAACTTATCGCAGTGCATCCGGGGCGTAGCCGACAYGATGGCCTCGAAA-GACC
>Koeleria dasyphylla DQ336825
TCGTGACCCTGACCAAAACAGACCGCGCACGCGTCATCCAGCCCGCCGAGCG--------GTCCGCCGCTCGGCCAA---GTCCTCGACAGCCTCCTCTCCTCGGA----GCGGGGGCTCGGGGT-AAAAGAACCCACGGCGCCGAAGG-CGTCAAGGAACACTGTGCCTAG-CTCGGGGACGCGGCTGGCTTGCTGGCCGCACCCCGTGCTGC-AATGCTATTTAATCCACACGACTCTCGGCAACGGATATCTCGGCTCTCGCATCGATGAAGAACGTAGCGAAATGCGATACCTGGTGTGAATTGCAGAATCCCGCGAACCATCGAGTCTTTGAACGCAAGTTGCGCCCGAGGCCATCCGGCCGAGGGCACGCCTGCCTGGGCGTCACGCT-AAACACGCTCCCA--CCCCCCTCATCGGGGGAGCGGGATGCGGCATGTGGCCTCCCGTCTCGCAAGGGGCGGTGGGCCGAAGATATGGCTGCCGGCGTATCGTGCCGGACACAGCGCTAGGTGGGCGTTCTCGCT-AAGCTTATCGCAGTGCATCCGGTGCGTAGCCGACACGATGGCCTCTAAA-GACC
>Koeleria albescens DQ336824
TCGTGACCCTGACCAAAACAGACCGCGCACGCGTCATCCAGCCCGCCGAGCG--------GTCCGCCGCTCGGCCAA---GTCCTCGACAACCTCCTCTCCTCGGA----GCGGGGGCTCGGGGT-AAAAGAACCCACGGCGCCGAAGG-CGTCAAGGAACACTGTGCCTAG-CTCGGGGACGCGGCTGGCTTGCTGGCCGCACCCCGTGCTGC-AATGCTATTTAATCCACACGACTCTCGGCAACGGATATCTCGGCTCTCGCATCGATGAAGAACGTAGCGAAATGCGATACCTGGTGTGAATTGCAGAATCCCGCGAACCATCGAGTCTTTGAACGCAAGTTGCGCCCGAGGCCATCCGGCCGAGGGCACGCCTGCCTGGGCGTCACGCT-AAACACGCTCCCA--CCCCCCTCATCGGGGGAGCGGGATGCGGCATGTGGCCTCCCGTCTCGCAAGGGGCGGTGGGCCGAAGATATGGCTGCCGGCGTATCGTGCCGGACACAGCGCTAGGTGGGCGTTCTCGCT-AAGCTTATCGCAGTGCATCCGGTGCGTAGCCGACACGATGGCCTCTAAA-GACC
>Koeleria splendens DQ336828
TCGTGACCCTGACCAAAACAGACCGCGCACGCGTCATCCAGCCCGCCGAGCG--------GTCCGCCGCTCGGCCAA---GTCCTCGACAACCTCCTCTCCTCGGA----GCGGGGGCTCGGGGT-AAAAGAACCCACGGCGCCGAAGG-CGTCAAGGAACACTGTGCCTAG-CTCGGGGACGCGGCTGGCTTGCTGGCCGCACCCCGTGCTGC-AATGCTATTTAATCCACACGACTCTCGGCAACGGATATCTCGGCTCTCGCATCGATGAAGAACGTAGCGAAATGCGATACCTGGTGTGAATTGCAGAATCCCGCGAACCATCGAGTCTTTGAACGCAAGTTGCGCCCGAGGCCATCCGGCCGAGGGCACGCCTGCCTGGGCGTCACGCT-AAACACGCTCCCA--CCCCCCTCATCGGGGGAGCAGGATGCGGCATGTGGCCTCCCGTCTCGCAAGGGGCGGTGGGCCGAAGATATGGCTGCCGGCGTATCGTGCCGGACACAGCGCTAGGTGGGCGTTCTCGCT-AAGCTTATCGCAGTGCATCCGGTGAGTAGCCGACACGATGGCCTCTAAA-GACC
>Koeleria macrantha HG797526
TCGTGACCCTGACCAAAACAGACCGCGCACGCGTCATCCAGCCCGCCGAGCG--------GTCCGCCGCTCGGCCAA---GTCCTCGACAACCTCCTCTCCTCGGA----GCGGGGGCTCGGGGT-AAAAGAACCCACGGCGCCGAAGG-CGTCAAGGAACACTGTGCCTAG-CCCGGGGACGCGGCTGGCTTGCTGGCCGCACCCCGTGCTGC-AATGCTATTTAATCCACACGACTCTCGGCAACGGATATCTCGGCTCTCGCATCGATGAAGAACGTAGCGAAATGCGATACCTGGTGTGAATTGCAGAATCCCGCGAACCATCGAGTCTTTGAACGCAAGTTGCGCCCGAGGCCATCCGGCCGAGGGCACGCCTGCCTAGGCGTCACGCT-AAACACGCTCCCA-CCCCCCATCATCGGGGGAGCGGGATGCGGCATGTGGCCTTCCGTCTCGCAAGGGGCGGTGGGCCGAAGATATGGCTGCCGGCGTATCGTGCCGGACACAGCGCTAGGTGGGCGTTCTCGCT-AAGCTTATCGCAGTGTATCCGGTGCGTAGCCGACACGATGGCCTCTAAA-GACC
>Koeleria capensis FM179413
TCGTGACCCTGACCAAAACAGACCGCGCACGCGTCATCCAGCCCGCCAAGCG--------GTCCGCCGCTCGGCCAA---GTCCTCGACAACCTCCTCTCCTCGGA----GCGGGGGCTCGGGGT-AAAAGAACCCACGGCGCCGAAGG-CGTCAAGGAACACTATGCCTAG-CACGGGGACGCGGCTGGCTTGCTGGCCGCACCCCGTGCTGC-AATGCTATTTAATCCACACGACTCTCGGCAACGGATATCTCGGCTCTCRCATCGATGAAGAACGTAGCGAAATGCGATACCTGGTGTGAATTGCAGAATCCCGCGAACCATCGAGTCTTTGAACGCAAGTTGCGCCCGAGGCCATCCGGCCGAGGGCACGCCTGCCTGGGCGTCACGCT-AAACACGCTCCCA-CCCCCCCTCATCGGGGGAGCGGGATGCGGCATGTGGCCTCCCGTCTCGCAAGGGGCGGTGGGCCGAAGATATGGCTGCCGGCGTATCGTGCCGGACACAGCGCTAGGTGGGCGTTCTCGCT-AAGCTTATCGCAGTGTATCCGGTGCCTAGCCGGCACGATGGCCTCTAAA-GACC
>Koeleria pyramidata DQ336827
TCGTGACCCTGACCAAAACAGACCGCGCACGCGTCATCCAGCCCGCCGAGCG--------GTCCGCTGCTCGGCCAA---GTCCTCGACAGCCTCCTCTCCTCGGA----GCGGGGGCTCGGGGT-AAAAGAACCCACGGCGCCGAAGG-CGTCAAGGAACACTGTGCCTAG-CTCGGGGACGCGGCTGGCTTGCTGGCCGCACCCCGTGCTGC-AATGCTATTTAATCCACACGACTCTCGGCAACGGATATCTCGGCTCTCGCATCGATGAAGAACGTAGCGAAATGCGATACCTGGTGTGAATTGCAGAATCCCGCGAACCATCGAGTCTTTGAACGCAAGTTGCGCCCGAGGCCATCCGGCCGAGGGCACGCCTGCCTGGGCGTCACGCT-AAACACGCTCCCA--CACCCCTCATCGGGGGAGCGGGATGCGGCATGTGGCCTCCCGTCTCGCAAGGGGCGGTGGGCCGAAGATATGGCTGCCGGCGTATCGTGCCGGACACAGCGCTAGGTGGGCGTTCTCGCT-AAGCTTATCGCAGTGCATCCGGTGCGTAGCCGACACGATGGCCTCTAAA-GACC
>Peyritschia pringlei FJ377679
TCGTGACCCTGACCAAAACAGACCGCGCACGCGTCATCCAGCCCGCCG-GCG--------GTCCGCCGCTCGGCCAA---GTCCTCGACAACCTCCTCTCCTCGGA----GCGGGGGCTCGGGGT-AAAAGAACCCACGGCGCCGAAGG-CGTCAAGGAACACTGTGCCTAG-CTCGGGGACGCGGCTGGCTTGCCGGCCGCACCCCCTGCTGC-AATGCTATTTAATCCACACGACTCTCGGCAACGGATATCTCGGCTCTYGCATCGATGAAGAACGCAGCGAAATGCGATACCTGGTGTGAATTGCAGAATCCCGCGAACCATCGAGTCTTTGAACGCAAGTTGCGCCCGAGGCCATCCGGCCGAGGGCACGCCTGCCTGGGCGTCACGCT-AAACACGCTCCCA--CCCCCCTCATC-GGGGAGCGGGATGCGGCATGTGGCCTCCCGTCTCGCAAGGGGCGGTGGGCCGAAGATATGGCTGCCGGCGTATCGTGCCGGACACAGCGCGTGGTGGGCGTCCTCGCT-TTACTTACCGCAGTGCATCCGGGACGTAGCCGGCGAGATGGCCTCGAAA-GACC
>Trisetopsis roggeveldensis HG797624
TCGTGACCCTGACCAAAACAGACCGCGCACACGTCATCCAGCCCGCTGAGCG--------GTCCGCCGCTCGGCCAA---GTCCTCGACAACCTCCTCTCCCCGGA----GCGGGGGCTCGGGGC-AAAAGAACCCACGGCGCCGAAGG-CGTCAAGGAACACTGTGCCTAG-CTCGGGGACGCGGCTGGCTTGCTGGCCGCACCCCCTGCTGC-AATGCTATTTAATCCACACGACTCTCGGCAACGGATATCTCGGCTCTCGCATCGATGAAGAACGTAGCGAAATGCGATACCTGGTGTGAATTGCAGAATCCCGCGAACCATCGAGTCTTTGAACGCAAGTTGCGCCCGAGGCCATCCGGCCGAGGGCACGCCTGCCTGGGCGTCACGCT-AAACACGCTCCCA-CCCCCCCTCATC-GGGGAGCGGGATGCGGCATGTGGCCTCCCGTCTCGCAAGGGGCGGTGGGCCGAAGATATGGCTGCCGGCGTATCGTGCCGGACACAGCGCGTGGTGGGCGTCCTCGCT-TAACTTACCGCAGTGCATCCGGAGCGTAGCCGGCGAGATGACCTTAAAA-GACC
>Trisetopsis friesiorum HG797569
TCGTGACCCTGACCAAAACAGACCGCGCACGCGTCATCCAGCCCACCGAGCG--------GTCCGCCGCTCGGCCAA---GTCCTCGACAACCTCCTCTCCCTGGA----GCGGGGGCTCGGGGT-AAAAGAACCCACGGCGCCGAAGG-CGTCAAGGAACACTGTGCCTAG-CTCGGGGACGCGGCTGGCTTGCCGGCCGCACCCCCTGCTGC-AATGCTATTTAATCCACACGACTCTCGGCAACGGATATCTCGGCTCTCGCATCGATGAAGAACGTAGCGAAATGCGATACTTGGTGTGAATTGCAGAATCCCGCGAACCATCGAGTCTTTGAACGCAAGTTGCGCCCGAGGCCATCCGGCCGAGGGCACGCCTGCCTGGGCGTCACGCT-AAACACGCTCCCAACCCCCCCTCATC-GGGGAGCGGGATGCGGCATGTGGCCTCCCGTCTCGCAAGGGGCGGTGGGCCGAAGATATGGCTGCCGGCGTATCGTGCCGGACACAGCGCGTGGTGGGCGTCCTCGCT-TTACTTACCGCAGTGCATCCGGAGCGTAGCCGGCGAGATGGCCTCGAAA-GACC
>Trisetaria panicea HG797534
TCGTGACCCTGACCAAAACAGACCGCGCACGCGTCATCCAGCCCGCCGAGCG--------GTCCTCCGCTCGGCCAA---GTCCTCGACAACCTCCTCTCCTCGGA----GCGGGGGCTCGGGGT-AAAAGAACCCACGGCGCCGAAGG-CGTCAAGGAACACTGTGCCTAG-CTCGGGGACGCGGCTGGCTTGCTGGCTGCACCCCGTGCTGC-AATGCTATTTAATCCACACGACTCTCGGCAACGGATATCTCGGCTCTCGCATCGATGAAGAACGTAGCGAAATGCGATACCTGGTGTGAATTGCAGAATCCCGCGAACCATCGAGTCTTTGAACGCAAGTTGCGCCCGAGGCCATCCGGCCGAGGGCACGCCTGCCTGGGCGTCACGCT-AAACACGCTCCCA--CCCCCCTCATC-GGGGAGCGGGATGCGGCATGTGGCCTCTCGTCTCGCAAGGGGCGGTGGGCCGAAGATATGGCTGCCGGCGTATCGTGCCGGACACAGCGCTAGGTGGGCGTTCTCGCT-AAGCTTATCGCAGTGTATCCGGTGCGTAGCCGACATGATGGCCTCTAAA-GACC
>Rostraria pumila KX873150
TCGTGACCCTGACCAAAACAGACCGCGCACGCGTCATCCAGCCTGCCGAGCG--------GTCCGCCGCTCGGCTAA---GTCCTCGACAACCTCCTCTCCTCGGA----TAGGGGGCTCGGGGTAAAAAGAACCCACGGCGCCGAAGGGCGTCAAGGAACACTGTGCCTAG-CTCGGGGAAGCGGCTGGCCTGCTGGCCGCACCTCATGCTGC-AATGCTATTTAATCCACACGACTCTCGGCAACGGATATCTCGGCTCTCGCATCGATGAAGAACGTAGCGAAATGCGATACCTGGTGTGAATTGCAGAATCCCGCGAACCATCGAGTCTTTGAACGCAAGTTGCGCCCGAGTCCTTTTGGCCGAGGGCACGCCTGCCTGGGCGTCACGCT-AAACACGCTCCCA-CTCTCCCTCATC-TGGGAGCGGGATGCGGCATGTGGCCTCCCGTCTCGCAAGTGGCGGTGGGCCGAAGATATGGCTGCCGGCGTATCGTGCCGGACACAGCGCTAGGTGGGCGTTCTCGCTAAAACTTATCGCAGTGCATCCGGGGCGTAGCCGACACGATGGCCTCGAAC-GACC
>Calamagrostis deschampsioides  KX872958
TCGTGACCCTGACCAAAACAGACCGCGCACGCGTCATCCAGCCTGCCG-GCGGCGGCACCGTTCGTCGCTCGGCNAA---GTCCTCGATAACCTCCTCTCCTCGGA----GTGGGGGCTCGGGGT-AAAAGAACCCACGACGCCTAAGG-CGTCAAGGAACACTGTGCTTAG-CCCGGGGACGCGGACGGCTTGCTGGCCGCCCCCCGTGCTGC-AATGCTATTTAATCCACACGACTCTCGGCAACGGATATCTCGGCTCTCGCATCGATGAAGAACGTAGCGAAATGCGATACCTGGTGTGAATTGCAGAATCCCGCGAACCATCGAGTCTTTGAACGCAAGTTGCGCCCGAGGCCATTCGGCCGAGGGCACGCCTGCCTGGGCGTCACGCA-AAACACGCTCCCA---CCCCCTCATC-GGGGAGCGGGACGCGGCATGTGGCCCCCCGTCGNGCAAGGGGCGGTGGGCTGAAGATATGGCTGCCGGCGTATCGTGCCGGACACAGCGCGTGGTGGGCGGCCTCGCT-TTACTT-CCGCAGTGCATCCGGCGCGTAGCCGACGTGATGGCCTCGAAG-GACC
>Calamagrostis canadensis FJ394558
TCGTGACCCTGACCAAAACAGACCGCGCACGCGTCATCCAGCCTGCCG-GCGGCAGCACCGTTTGTCGCTCGGCCAA---GTCCTTGATAACCTCCTCTCCTCGGA----GTGGGGGCTCGGGGT-AAAAGAACCCACGACGCCTAAGG-CGTCAAGGAACACTGTGCCTAG-CCCGGGGACGCGGACGGCTTGCTGGCCGCCCCCCGTGCTGC-AATGCTATTTAATCCACATGACTCTCGGCAACGGATATCTCGGCTCTCGCATCGATGAAGAACGCAGCAAAATGCGATACCTGGTGTGAATTGCAGAATCCCGCGAACCATCGAGTCTTTGAACGCAAGTTGCGCCCGAGGCCATTCGGCCGAGGGCACGCCTGCCTGGGCGTCACGCA-AAACACGCTCCCA---CCCCCTCATC-GGGGAGCGGGACGCGGCATGTGGCCCCCCGTCGCGCAAGGGGCGGTGGGCCGAAGATATGGCTGCCGGCGTATCGTGCCGGACACAGCGCGTGGTGGGCGACCTCGCT-TTACTT-CCGCAGTGCATCCGGCGCGTAGCCGACGTGATGGCCTCGAAG-GACC
>Rostraria cristata KU883526
TCGTGACCCTGACCAAAACAGACCGCGCACGCGTCATCCAGCCCGCCGAGCG--------GTCCACCGCTCGGCCAA---GTCCTCGACAACCTCCTCTCCTCGGA----GCGGGGGCTCGGGGT-AAAAGAACCCACGGCGCCGAAG--CGTCAAGGAACACTGTGCCTAG-CTCGGGAACGCGGCTTGCTTGCTTGCCGCGCCCCGTGCTGC-AATGCTATTTAATCCACACGACTCTCGGCAACGGATATCTCGGCTCTCGCATCGATGAAGAACGTAGCGAAATGCGATACCTGGTGTGAATTGCAGAATCCCGCGAACCATCGAGTCTTTGAACGCAAGTTGCGCCCGAGGCCATCCGGCCGAGGGCACGCCTGCCTGGGCGTCACGCT-AAACACGCTCCCA---CCCCCTCATC-GGGGAGCGGGATGCGGCATGTGGCCTCCCGTCTCGCAAGGGGCGGTGGGCCGAAGATATGGCTGCCGGCGTATCGTGCCGGACACAGCGCTAGGTGGGCGTTCTCGCT-AAGCTTATCGCAGTGCATTCGGTGCGTAGCCGACACGATGGCCTCCAAA-GACC
