# Supplementary material for: Origin of the Rare Hybrid Genus ×Trisetokoeleria Tzvelev (Poaceae) According to Molecular Phylogenetic Data
Source: Plants (Basel). 2022 Dec 15;11(24):3533. doi: 10.3390/plants11243533 (PMC9782799; doi:10.3390/plants11243533)
Supplement: Supplementary file 1 [file plants-11-03533-s001.zip › Trisetokoeleria_trnK_TabS2.fas]

>Sasa veitchii FJ644117
---------GTTGAGTTAGCAACCCAGATAAAATAGGATCTTAGATACGATCGAAACCCAAAAATCAATGGAATTACACCGCACGCTCCTGTCAAAACATTGAACTAGCAAAACATTAAAAGAAAGATTTTATCGCCCATTAAAAACACTCAAATGCCAAAATGAACAGGTCCGGCTAAATTTCACTAAGGTTAAAAAAGGAGCGGCCCCAATCACGATAGCAAAATTGTCATTTTTTTAGCAATTTAGATTTCTTTATATAAA--GAAATCTTGTATGAGA----GTACATGCA------AGAGGGACAACCCTATCATTTGAGCGAAGTGTAGACAGAAAAACCT-AATATGGAGTGAGGA-TAAAGAGAC----CTATCTATCTACAAATTCTATTTGTTCAATAGACCTTTGTCAATGGAAATACAATGGT--AAGAAAACAAATTAGATAGAA-AAAGTAAATAAAATAAGGGCTTATGTTGGATTGGCACGACATAA--------ATCCAGTCAAAAATAGGACTAAGAAAGAGGCAAATTGTGTCTAAATAATTAAACAACGAGGGATACTAGTGATCCTCTCCTACTTT--TTTATTCATTTAGTTCTTCAATTAACTCAAAGTTCCTTCTTTTTCTTTAAAGAATTCTGCCTTCCTTAAAATATCATAAACAGTTC-----------------
>Milium effusum OP595141
-----------------------------------------------------------------------AATTACACCGCCCGCTTCTGTCAAAACATTGAATTAGCAAGACATCAAAAGAAAGAATTTATCGATCATGAAAAACACTCAAATGCCAAAATGAACAGATCCAGTTAAATTCCACTAAGGTTAAAAAAAGAGCAACCCCGATTACAATGGCAAAATGCTCCTTTTTTTAGCGATTT---TTATTTTAATGAAATAAAAATATTGTATGAAA----ATACATGCA------AGAGGAACACCCTTATCATTTGAGCGAAGTGTAGGCAGAAAAATCT-AATATGCAGTGAGGA-TAAAGAGAC----CCATCTATCTACAAATTCTATTTGTTCAATAGACCTTTGTCAATGGAAATACAATGGT--AAGAAAACAAATTAGATAGAATAAAGTAAATAAAATAGGGGCTTATGTTGGATTGGCACGACATAA--------ATCC------AAATAGGACTAAGAAGGAGGTAAATTATGTCTAAATAATTAGAGAACGAGGAATACTAGTGATCTTCTCCTACTTTAATTTATTCATTTAGTTCTTCAATTAACTCAAAATTCTTTCTTTTTCTTTAAAGAATTCCGCCTTCCTTAAAATATCATAAACA---------------------
>Milium effusum OP595142
-----------------------------------------------------------------------AATTACACCGCCCGCTTCTGTCAAAACATTGAATTAGCAAGACATCAAAAGAAAGAATTTATCGATCATGAAAAACACTCAAATGCCAAAATGAACAGATCCAGTTAAATTCCACTAAGGTTAAAAAAAGAGCAACCCCGATTACAATGGCAAAATGCTCCTTTTTTTAGCGATTT---TTATTTTAATGAAATAAAAATATTGTATGAAA----ATACATGCA------AGAGGAACACCCTTATCATTTGAGCGAAGTGTAGGCAGAAAAATCT-AATATGCAGTGAGGA-TAAAGAGAC----CCATCTATCTACAAATTCTATTTGTTCAATAGACCTTTGTCAATGGAAATACAATGGT--AAGAAAACAAATTAGATAGAATAAAGTAAATAAAATAGGGGCTTATGTTGGATTGGCACGACATAA--------ATCC------AAATAGGACTAAGAAGGAGGTAAATTATGTCTAAATAATTAGAGAACGAGGAATACTAGTGATCTTCTCCTACTTTAATTTATTCATTTAGTTCTTCAATTAACTCAAAATTCTTTCTTTTTCTTTAAAGAATTCCGCCTTCCTTAAAATATCATAAACA---------------------
>Milium effusum OP595143
-----------------------------------------------------------------------AATTACACCGCCCGCTTCTGTCAAAACATTGAATTAGCAAGACATCAAAAGAAAGAATTTATCGATCATGAAAAACACTCAAATGCCAAAATGAACAGATCCAGTTAAATTCCACTAAGGTTAAAAAAAGAGCAACCCCGATTACAATGGCAAAATGCTCCTTTTTTTAGCGATTT---TTATTTTAATGAAATAAAAATATTGTATGAAA----ATACATGCA------AGAGGAACACCCTTATCATTTGAGCGAAGTGTAGGCAGAAAAATCT-AATATGCAGTGAGGA-TAAAGAGAC----CCATCTATCTACAAATTCTATTTGTTCAATAGACCTTTGTCAATGGAAATACAATGGT--AAGAAAACAAATTAGATAGAATAAAGTAAATAAAATAGGGGCTTATGTTGGATTGGCACGACATAA--------ATCC------AAATAGGACTAAGAAGGAGGTAAATTATGTCTAAATAATTAGAGAACGAGGAATACTAGTGATCTTCTCCTACTTTAATTTATTCATTTAGTTCTTCAATTAACTCAAAATTCTTTCTTTTTCTTTAAAGAATTCCGCCTTCCTTAAAATATCATAAACA---------------------
>Vahlodea atropurpurea HQ114557
-----------------------------------------------------------------------AATTACACTGCGCGCTTCTGTCAAAACATTGAATTAGCAAGACATCAAAAGAAAGAATTTATCGACCATGAAAAACACTCAAATGCCAAAATGAACAGGTCCGGTTAAATTCCACTAAGGTTAAAAAAAGAGCGACCCCAATCACGATGGCAAAATGCTCCTTTTTTTAGCGATTT---TTATTTTAATGAAATAAAAATCTTGTATGAAA----ATACATGCA------AGAGGAACACCCTTATCATTTGAGCGAAGTGTAGGCAGAAAAATCTAAATATGCAGTGAGGA-TAAAGAGAC----CTATCTATCTACAAATTCTATTTGTTCAATAGACCTTTGTCAATGGAAATACAATGGT--AAGAAAA-AAATTAGATAGAATAAAGTAAATAAAATAGGGGCTTAGGTTGGATTGGCACGACATAA--------ATCC------AAATAGGACTAAGAAGGAGGTAAATTATGTCTAAATAATTAGAGAACGAGGAATACTAGTGATCTTCTCCTACTTT-ATTTATTCATTTAGTTCTTCAATTAACTCAAAGTTCTTTCTTTTTCTTTAAAGAATTCCGCCTTCCTTAAAATATCATAAACA---------------------
>Calamagrostis canadensis HQ114560
-----------------------------------------------------------------------AATTACACCGCGCGCTTCTGTCAAAACATTGAACTAGCGAGACATCAAAAGAAAGATTTTATCGACCATGAAAAACACTCAAATGCCAAAATGAACAGATCTGGTTAAATTCCACTAAGGTTA------GAGCGACTCCAATCACGATGGCAAAATGCTCCTTCTTTTAGCGATTT---TTAGTTTAAAGAAATAAAAATATTGTATGAAA----ATACATGCA------AGAGGGACACCCTTACCATTTGAGCGAAGTGTAGGCAGAAAAATCT-AATATGGAGTGAGGA-TAAAGAGAC----CTATCTATCTACAAATTCTATTTGTTCAATATACCTTTGTCAATGGAAATAGAATGGT--AAGAAAACAAATTAGATAGAA-AAAGTAAATAAAATAGGGGCTTATGTTGGATTGGCACGACATAA--------ATCC------AAATAGGACTAAGAAAGAGGTAAATTGTGTCTAAATAATTAGAGAACGAGGAATACTAGTGATCTTCTCCTACTTT--TTTATTCATTTAGTTCTTCAATTAACTCAAAATTCTTTCTTTTTCTTTAAATAATTCTGCCTTCCTTAAAATATCATAAACA---------------------
>Calamagrostis deschampsioides HQ114558
-----------------------------------------------------------------------AATTACACCGCGCGCTTCTGTCAAAACATTGAACTAGCGAGACATCAAAAGAAAGATTTTATCGACCATGAAAAACACTCAAATGCCAAAATGAACAGATCTGGTTAAATTCCACTAAGGTTA------GAGCGACTCCAATCACGATGGCAAAATGCTCCTTCTTTTAGCGATTT---TTAGTTTAAAGAAATAAAAATATTGTATGAAA----ATACATGCA------AGAGGGACACCCTTACCATTTGAGCGAAGTGTAGGCAGAAAAATCT-AATATGGAGTGAGGA-TAAAGAGAC----CTATCTATCTACAAATTCTATTTGTTCAATATACCTTTGTCAATGGAAATAGAATGGT--AAGAAAACAAATTAGATAGAA-AAAGTAAATAAAATAGGGGCTTATGTTGGATTGGCACGACATAA--------ATCC------AAATAGGACTAAGAAAGAGGTAAATTGTGTCTAAATAATTAGAGAACGAGGAATACTAGTGATCTTCTCCTACTTT--TTGATTCATTTAGTTCTTCAATTAACTCAAAATTATTTCTTTTTCTTTAAATAATTCTGCCTTCCTTAAAATATCATAAACA---------------------
>Agrostis stolonifera EF115543
-----------------------------------------------------------------------AATTACACCGCGCGCTTCTGTCAAAACATTGAACTAGCGAGACATCAAAAGAAAGATTTTATCGACCATGAAAAACACTCAAATGCCAAAATGAACAGATCTGGTTAAATTCCACTAAGGTTA------GAGCGACTCCAATCACAATGGCAAAATGCTCCTTCTTTTAGCGATTT---TTAGTTTAAAGAAATAAAAATATTGTATGAAA----ATACATGCA------AGAGAGACACCCTTACCATTTGAGCGAAGTGTAGGCAGAAAAATTT-AATATGGAGTGAGGA-TAAAGAGAC----CTATCTATCTACAAATTCTATTTGTTCAATATACCTTTGTCAATGGAAATAGAATGGT--AAGAAAACAAATTAGATAGAA-AAAGTAAATAAAATAGGGGCTTATGTTGGATTGGCACGACATAA--------ATCC------AAATAGGACTAAGAAAGAGGTGAATTGTGTCTAAATAATGAGAGAACGAGGAATACTAGTGATCTTCTCCTACTTT--TTTATTCATTTAGTTCTTCAATTAACTCAAAATTCTTTCTTTTTCTTTAAATAATTCTGCCTTCCTTAAAATATCATAAACAGTTC-----------------
>Trisetokoeleria taimyrica OP503153
-------CCCGTGAGTTAGCAACCCAGATAAAAAAAGATCTTAGATACGATCGAAATCAAAAAATCAATGGAATTACACCGGGCGCTTCTGTCAAAACATTGAACTAGCAAGACATCAAAAGAAAGATTTTATCGACCATGGAAAACACTCAAATGGCAAAATGAACAGGTCTGGTTAAATTCCACTAAAGTTA------GAGCGACTCCAATCACGATGGCAAAATGCTCCTTCTTTTAGCGATTT---TTAGTTTAAAGAAAATAAAATATTGTATGAAA----ATACATGCA------AGAGAGACACCCTTATCATTTGAGCGAAGTGTAGGCAGAAAAATCG-AATATGGAGTGAGGATTAAAGAGAC----CCATCTATCTACAAATTCTATTTGTTCAATAGACCTTTGTCAATAGAAATAGAATGGT--AAGAAAACAAATTAGATAGAA-AAAGTAAATAAAATAGGGGCTTATGTTGGATTGGCACGACATAA--------ATAC------AAATAGGACTAAGAAGGACGTAAATTGTGTCTAAATAATTAGAGAACGAGGAATACTAGTGATCTTCTCCTACTTT--TTTATTCATTTAGTTCTTCAATTCACTCAAAATTCTTTCTTTTTCTTTAAATAATTCTGCCTTCCTTAAAATATCATAAACAGTTCCTGTAGGTTGAGCCCCC
>Trisetokoeleria taimyrica OP503154
-------CCCGTGAGTTAGCAACCCAGATAAAAAAAGATCTTAGATACGATCGAAATCAAAAAATCAATGGAATTACACCGGGCGCTTCTGTCAAAACATTGAACTAGCAAGACATCAAAAGAAAGATTTTATCGACCATGGAAAACACTCAAATGGCAAAATGAACAGGTCTGGTTAAATTCCACTAAAGTTA------GAGCGACTCCAATCACGATGGCAAAATGCTCCTTCTTTTAGCGATTT---TTAGTTTAAAGAAAATAAAATATTGTATGAAA----ATACATGCA------AGAGAGACACCCTTATCATTTGAGCGAAGTGTAGGCAGAAAAATCG-AATATGGAGTGAGGATTAAAGAGAC----CCATCTATCTACAAATTCTATTTGTTCAATAGACCTTTGTCAATAGAAATAGAATGGT--AAGAAAACAAATTAGATAGAA-AAAGTAAATAAAATAGGGGCTTATGTTGGATTGGCACGACATAA--------ATAC------AAATAGGACTAAGAAGGACGTAAATTGTGTCTAAATAATTAGAGAACGAGGAATACTAGTGATCTTCTCCTACTTT--TTTATTCATTTAGTTCTTCAATTCACTCAAAATTCTTTCTTTTTCTTTAAATAATTCTGCCTTCCTTAAAATATCATAAACAGTTCCTGTAGGTTGAGCCCCC
>Trisetokoeleria jurtzevii OP503155
-------CCCGTGAGTTAGCAACCCAGATAAAAAAAGATCTTAGATACGATCGAAATCAAAAAATCAATGGAATTACACCGGGCGCTTCTGTCAAAACATTGAACTAGCAAGACATCAAAAGAAAGATTTTATCGACCATGGAAAACACTCAAATGGCAAAATGAACAGGTCTGGTTAAATTCCACTAAAGTTA------GAGCGACTCCAATCACGATGGCAAAATGCTCCTTCTTTTAGCGATTT---TTAGTTTAAAGAAAATAAAATATTGTATGAAA----ATACATGCA------AGAGAGACACCCTTATCATTTGAGCGAAGTGTAGGCAGAAAAATCG-AATATGGAGTGAGGATTAAAGAGAC----CTATCTATCTACAAATTCTATTTGTTCAATAGACCTTTGTCAATGGAAATAGAATGGT--AAGAAAACAAATTAGATAGAA-AAAGTAAATAAAATAGGGGCTTATGTTGGATTGGCACGACATAA--------ATAC------AAATAGGACTAAGAAGGACGTAAATTGTGTCTAAATAATTAGAGAACGAGGAATACTAGTGATCTTCTCCTACTTT--TTTATTCATTTAGTTCTTCAATTCACTCAAAATTCTTTCTTTTTCTTTAAATAATTCTGCCTTCCTTAAAATATCATAAACAGTTCCTGTAGGTTGAGCCCCC
>Trisetokoeleria jurtzevii OP503156
-------CCCGTGAGTTAGCAACCCAGATAAAAAAAGATCTTAGATACGATCGAAATCAAAAAATCAATGGAATTACACCGGGCGCTTCTGTCAAAACATTGAACTAGCAAGACATCAAAAGAAAGATTTTATCGACCATGGAAAACACTCAAATGGCAAAATGAACAGGTCTGGTTAAATTCCACTAAAGTTA------GAGCGACTCCAATCACGATGGCAAAATGCTCCTTCTTTTAGCGATTT---TTAGTTTAAAGAAAATAAAATATTGTATGAAA----ATACATGCA------AGAGAGACACCCTTATCATTTGAGCGAAGTGTAGGCAGAAAAATCG-AATATGGAGTGAGGATTAAAGAGAC----CTATCTATCTACAAATTCTATTTGTTCAATAGACCTTTGTCAATGGAAATAGAATGGT--AAGAAAACAAATTAGATAGAA-AAAGTAAATAAAATAGGGGCTTATGTTGGATTGGCACGACATAA--------ATAC------AAATAGGACTAAGAAGGACGTAAATTGTGTCTAAATAATTAGAGAACGAGGAATACTAGTGATCTTCTCCTACTTT--TTTATTCATTTAGTTCTTCAATTCACTCAAAATTCTTTCTTTTTCTTTAAATAATTCTGCCTTCCTTAAAATATCATAAACAGTTCCTGTAGGTTGAGCCCCC
>Trisetokoeleria jurtzevii OP503157
-------CCCGTGAGTTAGCAACCCAGATAAAAAAAGATCTTAGATACGATCGAAATCAAAAAATCAATGGAATTACACCGGGCGCTTCTGTCAAAACATTGAACTAGCAAGACATCAAAAGAAAGATTTTATCGACCATGGAAAACACTCAAATGGCAAAATGAACAGGTCTGGTTAAATTCCACTAAAGTTA------GAGCGACTCCAATCACGATGGCAAAATGCTCCTTCTTTTAGCGATTT---TTAGTTTAAAGAAAATAAAATATTGTATGAAA----ATACATGCA------AGAGAGACACCCTTATCATTTGAGCGAAGTGTAGGCAGAAAAATCG-AATATGGAGTGAGGATTAAAGAGAC----CTATCTATCTACAAATTCTATTTGTTCAATAGACCTTTGTCAATGGAAATAGAATGGT--AAGAAAACAAATTAGATAGAA-AAAGTAAATAAAATAGGGGCTTATGTTGGATTGGCACGACATAA--------ATAC------AAATAGGACTAAGAAGGACGTAAATTGTGTCTAAATAATTAGAGAACGAGGAATACTAGTGATCTTCTCCTACTTT--TTTATTCATTTAGTTCTTCAATTCACTCAAAATTCTTTCTTTTTCTTTAAATAATTCTGCCTTCCTTAAAATATCATAAACAGTTCCTGTAGGTTGAGCCCCC
>Trisetum spicatum OP503158
-------CCCGTGAGTTAGCAACCCAGATAAAAAAAGATCTTAGATACGATCGAAATCAAAAAATCAATGGAATTACACCGGGCGCTTCTGTCAAAACATTGAACTAGCAAGACATCAAAAGAAAGATTTTATCGACCATGGAAAACACTCAAATGGCAAAATGAACAGGTCTGGTTAAATTCCACTAAAGTTA------GAGCGACTCCAATCACGATGGCAAAATGCTCCTTCTTTTAGCGATTT---TTAGTTTAAAGAAAATAAAATATTGTATGAAA----ATACATGCA------AGAGAGACACCCTTATCATTTGAGCGAAGTGTAGGCAGAAAAATCG-AATATGGAGTGAGGATTAAAGAGAC----CTATCTATCTACAAATTCTATTTGTTCAATAGACCTTTGTCAATGGAAATAGAATGGT--AAGAAAACAAATTAGATAGAA-AAAGTAAATAAAATAGGGGCTTATGTTGGATTGGCACGACATAA--------ATAC------AAATAGGACTAAGAAGGACGTAAATTGTGTCTAAATAATTAGAGAACGAGGAATACTAGTGATCTTCTCCTACTTT--TTTATTCATTTAGTTCTTCAATTCACTCAAAATTCTTTCTTTTTCTTTAAATAATTCTGCCTTCCTTAAAATATCATAAACAGTTCCTGTAGGTTGA------
>Trisetum spicatum OP503159
-------CCCGTGAGTTAGCAACCCAGATAAAAAAAGATCTTAGATACGATCGAAATCAAAAAATCAATGGAATTACACCGGGCGCTTCTGTCAAAACATTGAACTAGCAAGACATCAAAAGAAAGATTTTATCGACCATGGAAAACACTCAAATGGCAAAATGAACAGGTCTGGTTAAATTCCACTAAAGTTA------GAGCGACTCCAATCACGATGGCAAAATGCTCCTTCTTTTAGCGATTT---TTAGTTTAAAGAAAATAAAATATTGTATGAAA----ATACATGCA------AGAGAGACACCCTTATCATTTGAGCGAAGTGTAGGCAGAAAAATCG-AATATGGAGTGAGGATTAAAGAGAC----CTATCTATCTACAAATTCTATTTGTTCAATAGACCTTTGTCAATGGAAATAGAATGGT--AAGAAAACAAATTAGATAGAA-AAAGTAAATAAAATAGGGGCTTATGTTGGATTGGCACGACATAA--------ATAC------AAATAGGACTAAGAAGGACGTAAATTGTGTCTAAATAATTAGAGAACGAGGAATACTAGTGATCTTCTCCTACTTT--TTTATTCATTTAGTTCTTCAATTCACTCAAAATTCTTTCTTTTTCTTTAAATAATTCTGCCTTCCTTAAAATATCATAAACAGTTCCTGTAGGTTGAGCCCCC
>Sibirotrisetum sibiricum OP503160
TTCTCTTCCCGTGAGTTAGCAACCCAGATAAAAAAAGATCTTAGATACGATCGAAATCAAAAAATCAATGGAATTACACCGGGCGCTTCTGTCAAAACATTGAACTAGAAAGACATCAAAAGAAAGATTTTATCAACCATGAAAAACACTCAAATGGCAAAATGAACAGGTCTGGTTAAATTCCACTAAGGTTC------GAGCGATTCCAATCACGATGGCAAAATGCTCTGTCTTTTAGCG------------TTAAAGAAAATAAAATATTGTATGAAA----ATACATGCA------AGAGAGACACCCTTATCATTTGAGCGAAGTGTAGGCAGAAAAATAG-AATATGGAGTGAGGATTAAA-AGAC----CTATCTATCTACAAATTCTATTTGTTCAATAGACCTTTGTCAATGGAAAGAGAATGGT--AAGAAAACAAATTAGATAGAA-AAAGTAAATAAAATAGGGGCTTATGTTGGATTGGCACGACATAA--------ATCC------AAATAGGACTAAGAAAGAGGTAAATTGTGTCTAAATAATTAGAGAACGAGGAATACTAGTGATCTTCTCCTACTTT--TTTATTCATTTAGTTCTTCAATTCACTCAAAATTGTTTCTTTTTCTTTAAATAATTCTGCCTTCCTTAAAATATCATAAACAGTTCCTGTAGGTTGAGCCCCC
>Sibirotrisetum sibiricum OP503161
--CTCTTCCCGTGAGTTAGCAACCCAGATAAAAAAAGATCTTAGATACGATCGAAATCAAAAAATCAATGGAATTACACCGGGCGCTTCTGTCAAAACATTGAACTAGAAAGACATCAAAAGAAAGATTTTATCAACCATGAAAAACACTCAAATGGCAAAATGAACAGGTCTGGTTAAATTCCACTAAGGTTC------GAGCGATTCCAATCACGATGGCAAAATGCTCTGTCTTTTAGCG------------TTAAAGAAAATAAAATATTGTATGAAA----ATACATGCA------AGAGAGACACCCTTATCATTTGAGCGAAGTGTAGGCAGAAAAATAG-AATATGGAGTGAGGATTAAA-AGAC----CTATCTATCTACAAATTCTATTTGTTCAATAGACCTTTGTCAATGGAAAGAGAATGGT--AAGAAAACAAATTAGATAGAA-AAAGTAAATAAAATAGGGGCTTATGTTGGATTGGCACGACATAA--------ATCC------AAATAGGACTAAGAAAGAGGTAAATTGTGTCTAAATAATTAGAGAACGAGGAATACTAGTGATCTTCTCCTACTTT--TTTATTCATTTAGTTCTTCAATTCACTCAAAATTGTTTCTTTTTCTTTAAATAATTCTGCCTTCCTTAAAATATCATAAACAGTTCCTGTAGGTTGAGCCCCC
>Koeleria asiatica OP503162
-------CCGTTGAGTTAGCAACCCAGATAAAAAAAGATCTTAGATACGATCGAAATCAAAAAATCAATGGAATTACACCGGGCGCTTCTGTCAAAACATTGAACTAGCAAGACATCAAAAGAAAGATTTTATCGACCATGGAAAACACTCAAATGGCAAAATGAACAGGTCTGGTTAAATTCCACTAAAGTTA------GAGCGACTCCAATCACGATGGCAAAATGCTCCTTCTTTTAGCGATTT---TTAGTTTAAAGAAAATAAAATATTGTATGAAA----ATACATGCA------AGAGAGACACCCTTATCATTTGAGCGAAGTGTAGGCAGAAAAATCG-AATATGGAGTGAGGATTAAAGAGAC----CTATCTATCTACAAATTCTATTTGTTCAATAGACCTTTGTCAATGGAAATAGAATGGT--AAGAAAACAAATTAGATAGAA-AAAGTAAATAAAATAGGGGCTTATGTTGGATTGGCACGACATAA--------ATAC------AAATAGGACTAAGAAGGACGTAAATTGTGTCTAAATAATTAGAGAACGAGGAATACTAGTGATCTTCTCCTACTTT--TTTATTCATTTAGTTCTTCAATTCACTCAAAATTCTTTCTTTTTCTTTAAATAATTCTGCCTTCCTTAAAATATCATAAACAGTTCCTGTAGGTTGAGCCCCC
>Sibirotrisetum sibiricum HQ114561
-----------------------------------------------------------------------AATTACACCGGGCGCTTCTGTCAAAACATTGAACTAGAAAGACATCAAAAGAAAGATTTTATCAACCATGAAAAACACTCAAATGGCAAAATGAACAGGTCTGGTTAAATTCCACTAAGGTTC------GAGCGATTCCAATCACGATGGCAAAATGCTCTGTCTTTTAGCG------------TTAAAGAAAATAAAATATTGTATGAAA----ATACATGCA------AGAGAGACACCCTTATCATTTGAGCGAAGTGTAGGCAGAAAAATCG-AATATGGAGTGAGGATTAAA-AGAC----CTATCTATCTACAAATTCTATTTGTTCAATAGACCTTTGTCAATGGAAATAGAATGGT--AAGAAAACAAATTAGATAGAA-AAAGTAAATAAAATAGGGGCTTATGTTGGATTGGCACGACATAA--------ATCCAAATA-AAATAGGACTAAGAAAGAGGTAAATTGTGTCTAAATAATTAGAGAACGAGGAATACTAGTGATCTTCTCCTACTTT--TTTATTCATTTAGTTCTTCAATTCACTCAAAATTGTTTATTTTTCTTTAAATAATTCTGCCTTCCTTAAAATATCATAAACA---------------------
>Sibirotrisetum scitulum MK791462
-------------------CAACCCAGATAAAAAAAGATCTTAGATACGATCGAAATCAAAAAATCAATGGAATTACACCGGGCGCTTCTGTCAAAACATTGAACTAGAAAGACATCAAAAGAAAGATTTTATCAACCATGAAAAACACTCAAATGGCAAAATGAACAGGTCTGGTTAAATTCCACTAAGGTTC------GAGCGATTCCAATCACGATGGCAAAATGCTCCGTCTTTTAGCG------------TTAAAGAAAATAAAATATTGTATGAAA----ATACATGCA------AGAGAGATACCCTTATCATTTGAGCGAAGTGTAGGCAGAAAAATCG-AATATGGAGTGAGGATTAAA-AGAC----CTATCTATCTACAAATTCTATTTGTTCAATAGACCTTTGTCAATGGAAATAGAATGGT--AAGAAAACAAATTAGATAGAA-AAAGTAAATAAAATAGGGGCTTATGTTGGATTGGCACGACATAA--------ATCC------AAATAGGACTAAGAAAGAGGTAAATTGTGTCTAAATAATTAGAGAACGAGGAATACTAGTGATCTTCTCCTACTTT--TTTATTCATTTAGTTCTTCAATTCACTCAAAATTGTTTCTTTTTCTTTAAATAATTCTGCCTTCCTTAAAATATCATAAACAGTTCTTGTCGGTTGAGCACCC
>Sibirotrisetum bifidum MK791449
-------------------CAACCCAGATAAAAAAAGATCTTAGATACGATCGAAATCAAAAAATCAATGGAATTACACCGGGCGCTTCTGTCAAAACATTGAACTAGAAAGACATCAAAAGAAAGATTTTATCAACCATGAAAAACACTCAAATGGCAAAATGAACAGGTCTGGTTAAATTCCACTAAGGTTC------GAGCGATTCCAATCACGATGGCAAAATGCTCTGTCTTTTAGCG------------TTAAAGAAAATAAAATATTGTATGAAA----ATACATGCA------AGAGAGATACCCTTATCATTTGAGCGAAGTGTAGGCAGAAAAATCG-AATATGGAGTAAGGATTAAA-AGAC----CTATCTATCTACAAATTCTATTTGTTCAATAGACCTTTGTCAATGGAAATAGAATGGT--AAGAAAACAAATTAGATAGAA-AAAGTAAATAAAATAGGGGCTTATGTTGGATTGGCACGACATAA--------ATCC------AAATAGGACTAAGAAAGAGGTAAATTGTGTCTAAATAATTAGAGAACGAGGAATACTAGTGATCTTCTCCTACTTT--TTTATTCATTTAGTTCTTCAATTCACTCAAAATTGTTTCTTTTTCTTTAAATAATTCTGCCTTCCTTAAAATATCATAAACAGTTCTTGTCGGTTGAGCACCC
>Sibirotrisetum aeneum MK791448
-------------------CAACCCAGATAAAAAAAGATCTTAGATACGATCGAAATCAAAAAATCAATGGAATTACACCGGGCGCTTCTGTCAAAACATTGAACTAGAAAGACATCAAAAGAAAGATTTTATCAACCATGAAAAACACTCAAATGGCAAAATGAACAGGTCTGGTTAAATTCCACTAAGGTTC------GAGCGATTCCAATCACGATGGCAAAATGCTCTGTCTTTTAGCG------------TTAAAGAAAATAAAATATTGTATGAAA----ATACATGCA------AGAGAGATACCCTTATCATTTGAGCGAAGTGTAGGCAGAAAAATCG-AATATGGAGTGAGGATTAAA-AGAC----CTATCTATCTACAAATTCTATTTGTTCAATAGACCTTTGTCAATGGAAATAGAATGGT--AAGAAAACAAATTAGATAGAA-AAAGTAAATAAAATAGGGGCTTATGTTGGATTGGCACGACATAA--------ATCC------AAATAGGACTAAGAAAGAGGTAAATTGTGTCTAAATAATTAGAGAACGAGGAATACTAGTGATCTTCTCCTACTTT--TTTATTCATTTAGTTCTTCAATTCACTCAAAATTGTTTCTTTTTCTTTAAATAATTCTGCCTTCCTTAAAATATCATAAACAGTTCTTGTCGGTTGAGCACCC
>Trisetum spicatum HQ114562
-----------------------------------------------------------------------AATTACACCGGGCGCTTCTGTCAAAACATTGAACTAGCAAGACATCAAAAGAAAGATTTTATCGACCATGGAAAACACTCAAATGGCAAAATGAACAGGTCTGGTTAAATTCCACTAAAGTTA------GAGCGACTCCAATCACGATGGCAAAATGCTCCTTCTTTTAGCGATTT---TTAGTTTAAAGAAAATAAAATATTGTATGAAA----ATACATGCA------AGAGAGACACCCTTATCATTTGAGCGAAGTGTAGGCAGAAAAATCG-AATATGGAGTGAGGATTAAAGAGAC----CTATCTATCTACAAATTCTATTTGTTCAATAGACCTTTGTCAATGGAAATAGAATGGT--AAGAAAACAAATTAGATAGAA-AAAGTAAATAAAATAGGGGCTTATGTTGGATTGGCACGACATAA--------ATAC------AAATAGGACTAAGAAGGACGTAAATTGTGTCTAAATAATTAGAGAACGAGGAATACTAGTGATCTTCTCCTACTTT--TTTATTCATTTAGTTCTTCAATTCACTCAAAATTCTTTCTTTTTCTTTAAATAATTCTGCCTTCCTTAAAATATCATAAACA---------------------
>Trisetum spicatum subsp. spicatum MK791470
-------------------CAACCCAGATAAAAAAAGATCTTAGATACGATCGAAATCAAAAAATCAATGGAATTACACCGGGCGCTTCTGTCAAAACATTGAACTAGCAAGACATCAAAAGAAAGATTTTATCGACCATGGAAAACACTCAAATGGCAAAATGAACAGGTCTGGTTAAATTCCACTAAAGTTA------GAGCGACTCCAATCACGATGGCAAAATGCTCCTTCTTTTAGCGATTT---TTAGTTTAAAGAAAATAAAATATTGTATGAAA----ATACATGCA------AGAGAGACACCCTTATCATTTGAGCGAAGTGTAGGCAGAAAAATCG-AATATGGAGTGAGGATTAAAGAGAC----CTATCTATCTACAAATTCTATTTGTTCAATAGACCTTTGTCAATGGAAATAGAATGGT--AAGAAAACAAATTAGATAGAA-AAAGTAAATAAAATAGGGGCTTATGTTGGATTGGCACGACATAA--------ATAC------AAATAGGACTAAGAAGGACGTAAATTGTGTCTAAATAATTAGAGAACGAGGAATACTAGTGATCTTCTCCTACTTT--TTGATTCATTTAGTTCTTCAATTCACTCAAAATTCTTTCTTTTTCTTTAAATAATTCTGCCTTCCTTAAAATATCATAAACAGTTCTTGTCGGTTGAGCACCC
>Trisetum flavescens MK791455
-------------------CAACCCAGATAAAAAAAGATCTTAGATACGATCAAAATCAAAAAATCAATGGAATTACACCGGGCGTTTCTGTCAAAACATTGAACTAGCAAGACATCAAAAGAAAGATTTTAGTGACCATGAAAAACACTCAAATGGCAAAATGAACAGGTCTGGTTAAAGTCCACTAAGGTTA------GAGCGACTTGAATCACGATGGCAAAATGCTCCTTCTTTTAGCGATTT---TTAGTTTAAAGAAAATAAAATATTGTATGAAAATACATACATGCA------AGAGAGACACCCTTATCATTTGAGCGAAGTGTAGGCAGAAAAATCT-AATATGGAGTGAGGATTAAAGAGACCTATCTATCTATCTACAAATTCTATTTGTTCAATAGACCTTTGTCAATGGAAATAGAATGGT--AAGAAAAAAAATTAGATAGAA-AAAGTAAATAAAATAGGGGCTTATGTTGGATTGGCACGACATAA--------ATCT------AAATAGGACTAAGAAAGAGGTAAATTGTGTCTAAATAATTAGAGAACGAGGAATACTAGTGATCTTCTCCTACTTT--TTTATTCATTTAGTTCTTCAATTCACTCAAAATTATTTCTTTTTCTTTAAATAATTCTGCCTTCCTTAAAATATCATAAACAGTTCTTGTCGGTTGAGCACCC
>Trisetum flavescens subsp. flavescens MK791454
-------------------CAACCCAGATAAAAAAAGATCTTAGATACGATCAAAATCAAAAAATCAATGGAATTACACCGGGCGTTTCTGTCAAAACATTGAACTAGCAAGACATCAAAAGAAAGATTTTAGTGACCATGAAAAACACTCAAATGGCAAAATGAACAGGTCTGGTTAAAGTCCACTAAGGTTA------GAGCGACTTGAATCACGATGGCAAAATGCTCCTTCTTTTAGCGATTT---TTAGTTTAAAGAAAATAAAATATTGTATGAAAATACATACATGCA------AGAGAGACACCCTTATCATTTGAGCGAAGTGTAGGCAGAAAAATCT-AATATGGAGTGAGGATTAAAGAGAC----CTATCTATCTACAAATTCTATTTGTTCAATAGACCTTTGTCAATGGAAATAGAATGGT--AAGAAAAAAAATTAGATAGAA-AAAGTAAATAAAATAGGGGCTTATGTTGGATTGGCACGACATAA--------ATCT------AAATAGGACTAAGAAAGAGGTAAATTGTGTCTAAATAATTAGAGAACGAGGAATACTAGTGATCTTCTCCTACTTT--TTTATTCATTTAGTTCTTCAATTCACTCAAAATTATTTCTTTTTCTTTAAATAATTCTGCCTTCCTTAAAATATCATAAACAGTTCTTGTCGGTTGAGCACCC
>Trisetum rosei MK791461
-------------------CAACCCAGATAAAAAAAGATCTTAGATACGATCGAAATCAAAAAATCAATGGAATTACACCGGGCGCTTCTGTCAAAACATTGAACTAGCAAGACATCAAAAGAAAGATTTTATCGACCATGGAAAACACTCAAATGGCAAAATGAACAGGTCTGGTTAAATTCCACTAAAGTTA------GAGCGACTCCAATCACGATGGCAAAATGCTCCTTCTTTTAGCGATTT---TTAGTTTAAAGAAAATAAAATATTGTATGAAA----ATACATGCA------AGAGAGACACCCTTATCATTTGAGCGAAGTGTAGGCAGAAAAATCG-AATATGGAGTGAGGATTAAAGAGAC----CTATCTATCTACAAATTCTATTTGTTCAATAGACCTTTGTCAATGGAAATAGAATGGT--AAGAAAACAAATTAGATAGAA-AAAGTAAATAAAATAGGGGCTTATGTTGGATTGGCACGACATAA--------ATAC------AAATAGGACTAAGAAGGACGTAAATTGTGTCTAAATAATTAGAGAACGAGGAATACTAGTGATCTTCTCCTACTTT--TTGATTCATTTAGTTCTTCAATTCACTCAAAATTCTTTCTTTTTCTTTAAATAATTCTGCCTTCCTTAAAATATCATAAACAGTTCTTGTCGGTTGAGCACCC
>Trisetum montanum MK791459  
-------------------CAACCCAGATAAAAAAAGATCTTAGATACGATCGAAATCAAAAAATCAATGGAATTACACCGGGCGCTTCTGTCAAAACATTGAACTAGCAAGACATCAAAAGAAAGATTTTATCGACCATGGAAAACACTCAAATGGCAAAATGAACAGGTCTGGTTAAATTCCACTAAAGTTA------GAGCGACTCCAATCACGATGGCAAAATGCTCCTTCTTTTAGCGATTT---TTAGTTTAAAGAAAATAAAATATTGTATGAAA----ATACATGCA------AGAGAGACACCCTTATCATTTGAGCGAAGTGTAGGCAGAAAAATCG-AATATGGAGTGAGGATTAAAGAGAC----CTATCTATCTACAAATTCTATTTGTTCAATAGACCTTTGTCAATGGAAATAGAATGGT--AAGAAAACAAATTAGATAGAA-AAAGTAAATAAAATAGGGGCTTATGTTGGATTGGCACGACATAA--------ATAC------AAATAGGACTAAGAAGGACGTAAATTGTGTCTAAATAATTAGAGAACGAGGAATACTAGTGATCTTCTCCTACTTT--TTTATTCATTTAGTTCTTCAATTCACTCAAAATTCTTTCTTTTTCTTTAAATAATTCTGCCTTCCTTAAAATATCATAAACAGTTCTTGTCGGTTGAGCACCC
>Trisetaria dufourei MK791441
-------------------CAACCCAGATAAAAAAAGATCTTAGATACGATCGAAATCAAAAAATCAATGGAATTACACCGGGCGCTTCTGTCAAAACATTGAACTAGCAAGACATCAAAAGAAAGATTTTAGCGACCATGAAAAAAACTCAAATGGCAAAATGAACAGGTCTGGTTAAATTCCACTAAAGTTA------GAGCGACTCCAATCACGATGGCAAAATGCTCCTTCTTTTAGCTATTT---TTAGTTTAAAGAAAATAAAATATTGTATGAAA----ATACATGCAAGAGAGAGAGAGACACCCTTATCATTTGAGCGAAGTGTAGGCAGAAAAATCG-AATATGGAGTGAGGATTAAAGAGAC----CTATCTATCTACAAATTCTATTTGTTCAATAGACCTTTGTCAATGGAAATAGAATGGTAAAAAAAAACAAATTAGATAGAA-AAAGTAAATAAAATAGGGGCTTATGTTGGATTGGCACGACATAAATACAAATATAC------AAGTAGGACTAAGAAGGACATAAATTGTGTCTAAATAATTAGAGAACGAGGAATACTAGTGATCTTCTCCTACTTT--TTTATTCATTTAGTTCTTCAATTCACTCAAAATTCTTTCTTTTTCTTTAAATAATTCTGCCTTCCTTAAAATATCATAAACAGTTCTTGTCGGTTGAGCACCC
>Trisetaria ovata MK791445
-------------------CAACCCAGATAAAAAAAGATCTTAGATACGATCGAAATCAAAAAATCAATGGAATTACACCGGGCGCTTCTGTCAAAACATTGAACTAGCAAGACATCAAAAGAAAGATTTTATCGACCATGAAAAACACTCAAATGGCAAAATGAACAGGTCTGGTTAAATTCCACTAAAGTTA------GAGCGACTCCAATCACGATGGCAAAATGCTCCTTCTTTTAGCTATTT---TTAGTTTAAAGAAAATAAAATATTGTATGAAA----ATACATGCA------AGAGAGACACCCTTATCATTTGAGCGAAGTGTAGGCAGAAAAATCG-AATATGGAGTGAGGATTAAAGAGAC----CTATCTATCTACAAATTCTATTTGTTCAATAGACCTTTGTCAATGGAAATAGAATGGT--AAAAAAACAAATTAGATAGAA-AAAGTAAATAAAATAGGGGCTTATGTTGGATTGGCACGACATAAATACAAATATAC------AAATAGGACTAAGAAGGACGTAAATTGTGTCTAAATAATTAGAGAACGAGGAATACTAGTGATCTTCTCCTACTTT--TTTATTCATTTAGTTCTTCAATTCACTCAAAATTATTTCTTTTTCTTTAAATAATTCTGCCTTCCTTAAAATATCATAAACAGTTCTTGTCGGTTGAGCACCC
>Trisetum glaciale MK791457
-------------------CAACCCAGATAAAAAAAGATCTTAGATACGATCGAAATCAAAAAATCAATGGAATTACACCGGGTGCTTCTGTCAAAACATTGAACTAGCAAGACATCAAAAGAAAGATTTTATCGACCATGAAAAACACTCAAATGGCAAAATGAACAGGTCTGGTTAAATTCCACTAAGGTTA------GAGCGACTCCAATTACGATGGCAAAATGCTCCTTCTTTTAGCGATTT---TTAGTTTAAAGAAAATAAAATATTGTATGAAA----ATACATGCA------AGAGAGACACCCTTATCATTTGAGCGAAGTGTAGGCAGAAAAATCG-AATAGGGAGTGAGGATTAAAGAGAC----CTATCTATCTACAAATTCTATTTGTTCAATAGACCTTTGTCAATGGAAATAGAATGGT--AAGAAAACAAATTAGATAGAA-AAAGTAAATAAAATAGGGGCTTATGTTGGATTGGCACGACATAA--------ATCC------AAATAGGACTAAGAAAGAGGTAAATTGTGTCTAAATAATTAGAGAACGAGGAATACTAGTGATCTTCTCCTACTTT--TTTATTCATTTAGTTCTTCAATTCACTCAAAATTCTTTCTTTTTCTTTAAATAATTCTGCCTTCCTTAAAATATCATAAACAGTTCTTGTCGGTTGAGCACCC
>Trisetopsis elongata MK791446
-------------------CAACCCAGATAAAAAAAGATCTTAGATACGATCGAAATCAAAAAATCAATGGAATTACACCGGGCGCTTCTGTCAAAACATTGAACTAGCAAGACATCAAAAGAAAGATTTTATCGACCATGAAAAACACTCAACTGGCAAAATGAACAGGTCTGGTTAAATTCCACTAAGGTTA------GAGCGACTCCAATCACGATGGCAAAATGCTCCTTCTTTTAGCGATTT---TTAGTTTAAAGAAAATAAAATATTGTATGAAA----ATACATGCA------AGAGAGACACCCTTATCATTTGAGCGAAGTGTAGGCAGAAAAATCG-AATATGGAGTGAGGATTAAAGAGAC----CTATCTATCTACAAATTCTATTTGTTCAATAGACCTTTGTCAATGGAAATAGAATGAT--CAGAAAAAAAATTAGATAGAA-AAAGTAAATAAAATAGGGGCTTATGTTGGATTGGCACGACATAA--------ATCC------AAATAGGACTAAGAAAGAGGTAAATTGTGTCTAAATAATTAGAGAACGAGGAATACTAGTGATCTTCTCCTACTTT--TTTATTCCTTTAGTTCTTCAATTCACTCAAAATTCCTTCTTTTTCTTTAAATAATTCTGCCTTCCTTAAAATATCATAAACAGTTCTTGTCGGTTGAGCACCC
>Trisetum gracile MK791458
-------------------CAACCCAGATAAAAAAAGATCTTAGATACGATCAAAATCAAAAAATCAATGGAATTACACCGGGCGTTTCTGTCAAAACATTGAACTAGCAAGACATCAAAAGAAAGATTTTAGTGACCATGAAAAACACTCAAATGGCAAAATGAACAGGTCTGGTTAAAGTCCACTAAGGTTA------TAGCGACTTGAATCACGATGGCAAAATGCTCCTTCTTTTAGCGATTT---TTAGTTTAAA-AAAATAAAATATTGTATGAAAATACATACATGCA------AGAGAGACACCCTTATCATTTGAGCGAAGTGTAGGCAGAAAAATCT-AATATGGAGTGAGGATTAAAGAGACCTATCTATCTATCTACAAATTCTATTTGTTCAATAGACCTTTGTCAATGGAAATAGAATGGT--AAGAAAAAAAATTAGATATAA-AAAGTAAATAAAATAGGGGCTTATGTTGGATTGGCACGACATAA--------ATCT------AAATAGGACTAAGAAAGAGGTAAATTGTTTCTAAATAATTAGAGAACGAGGAATACTAGTGATCTTCTCCTACTTT--TTTATTCATTTAGTTCTTCAATTCACTCAAAATTATTTCTTTTTCTTTAAATAATTCTGCCTTCCTTAAAATATCATAAACAGTTCTTGTCGGTTGAGCACCC
>Rostraria pumila MK791438
-------------------CAACCCAGATAAAAAAAGGTCTTAGATACGATCAAAATCAAAAAATCAATGGAATTACACCGGGCGTTTCTGTCAAAACATTGAACTAGCAAGACATCAAAAGAAAGATTTTAGTGACCATGAAAAACACTCAAATGGCAAAATGAACAGGTCTGGTTAAAGTCCACTAAGGTTA------GAGCGACTTGAATCACGATGGCAAAATGCTCCTTCTTTTAGCGATTT---TTAGTTTAAAGAAAATAAAATATTGTATGAAA----ATACATGCA------AGAGAGACACCCTTATCATTTGAGCGAAGTGTAGGCAGAAAAATTG-AATATGGAGTGAGGATTAAAGAGACCTATCTATCTATCTACAAATTCTATTTGTTCAATAGACCTTTGTCAATGGAAATAGAATGGT--AAGAAAAAAAATTAGATAGAA-AAAGTAAATAAAATAGGGGCTTATGTTGGATTGGCACGACATAA--------ATAT------AAATAGGACTAAGAAAGAGGTAAATTGTGTCTAAATAATTAGAGAACGAGTAATACTAGTGATCTTCTCCTACTTT--TTTATTCATTTAGTTCTTCAATTCACTCAAAATTATTTCTTTTTCTTTAAATAATTCTGCCTTCCTTAAAATATCATAAACAGTTCTTGTCGGTTGAGCACCC
>Rostraria cristata MK791436 
-------------------CAACCCAGATAAAAAAAGGTCTTAGATACGATCAAAATCAAAAAATCAATGGAATTACACCGGGCGTTTCTGTCAAAACATTGAACTAGCAAGACATCAAAAGAAAGATTTTAGTGACCATGAAAAACACTCAAATGGCAAAATGAACAGGTCTGGTTAAAGTCCACTAAGGTTA------GACCGACTTGAATCACGATGGGAAAATGCTCCTTCTTTTAGCGATTT---TTAGTTTAAAGAAAATAAAATATTGTATGAAA----ATACATGCA------AGAGAGACACCCTTATCATTTGAGCGAAGTGTAGGCAGAAAAATTG-AATATGGAGTGAGGATTAAAGAGACCTATCTATCTATCTACAAATTCTATTTGTTCAATAGACCTTTGTCAATGGAAATGGAATGGT--AAGAAAAAAAATTATATAGAA-AAAGTAAATAAAATAGGGGCTTATGTTGGATTGGCACGACATAA--------ATCT------AAATAGGACTAAGAAAGAGGTAAATTGTGTCTAAATAATTAGAGAACGAGTAATACTAGTGATCTTCTCCTACTTT--TTTATTCATTTAGTTCTTCAATTCACTCAAAATTATTTCTTTTTCTTTAAATAATTCTGCCTTCCTTAAAATATCATAAACAGTTCTTGTCGGTTGAGCACCC
>Peyritschia pringlei MK791434
-------------------CAACCCAGATAAAAAAAGATCTTAGATACGATCGAAATCAAAAAATCAATGGAATTACACCGGGCGCTTCTGTCAAAACATTGAACTAGCAAGACATCAAAAGAAAGATTTTATCGACCATGAAAAACACTCAAATGGCAAAATGAACAGGTCTGGTTAAATTCCACTAAGGTTA------GAGCGACTCCAATCACGATGGCAAAATGCTCCTTCTTTTAGCGATTT---TTAGTTTAAAGAAAATAAAATATTGTATGAAA----ATACATGCA------AGAGAGACACCCTTATCATTTGAGCGAAGTGTAGGCAGAAAAATCG-AATATGGAGTGAGGATTAAAGAGAC----CCATCTATCTACAAATTCTATTTGTTCAATAGACCTTTGTCAATGGAAATAGAATGGT--AAGAAAAAAAATTAGATAGAA-AAAGTAAATAAAATAGGGGCTTATGTTGGATTGGCACGACATAA--------ATCC------AAATAGGACTAAGAAAGAGGTAAATTGTGTCTAAATAATTAGAGAACGAGGAATACTAGTGATCTTCTCCTACTTT--TTGATTCCTTTAGTTCTTCAATTCACTCAAAATTCTTTCTTTTTCTTTAAATAATTCTGCCTTCCTTAAAATATCATAAACAGTTCTTGTCGGTTGAGCACCC
>Koeleria vurilochensis MK791426
-------------------CAACCCAGATAAAAAAAGATCTTAGATACGATCGAAATCAAAAAATCAATGGAATTACACCGGGCGCTTCTGTCAAAACATTGAACTAGCAAGACATCAAAAGAAAGATTTTATCGACCATGGAAAACACTCAAATGGCAAAATGAACAGGTCTGGTTAAATTCCACTAAAGTTA------GAGCGACTCCAATCACGATGGCAAAATGCTCCTTCTTTTAGCGATTT---TTAGTTTAAAGAAAATAAAATATTGTATGAAA----ATACATGCA------AGAGAGACACCCTTATCATTTGAGCGAAGTGTAGGCAGAAAAATCG-AATATGGAGTGAGGATTAAAGAGAC----CTATCTATCTACAAATTCTATTTGTTCAATAGACCTTTGTCAATGGAAATAGAATGGT--AAGAAAACAAATTAGATAGAA-AAAGTAAATAAAATAGGGGCTTATGTTGGATTGGCACGACATAA--------ATAC------AAATAGGACTAAGAAGGACGTAAATTGTGTCTAAATAATTAGAGAACGAGGAATACTAGTGATCTTCTCCTACTTT--TTTATTCATTTAGTTCTTCAATTCACTCAAAATTCTTTCTTTTTCTTTAAATAATTCTGCCTTCCTTAAAATATCATAAACAGTTCTTGTCGGTTGAGCACCC
>Koeleria vallesiana MK791425
-------------------CAACCCAGATAAAAAAAGATCTTAGATACGATCGAAATCAAAAAATCAATGGAATTACACCGGGCGCTTCTGTCAAAACATTGAACTAGCAAGACATCAAAAGAAAGATTTTATCGACCATGGAAAACACTCAAATGGCAAAATGAACAGGTCTGGTTAAATTCCACTAAAGTTA------GAGCGACTCCAATCACGATGGCAAAATGCTCCTTCTTTTAGCGATTT---TTAGTTTAAAGAAAATAAAATATTGTATGAAA----ATACATGCA------AGAGAGACACCCTTATCATTTGAGCGAAGTGTAGGCAGAAAAATCG-AATATGGAGTGAGGATTAAAGAGGC----CTATCTATCTACAAATTCTATTTGTTCAATAGACCTTTGTCAATGGAAATAGAATGGT--AAGAAAACAAATTAGATAGAA-AAAGTAAATAAAATAGGGGCTTATGTTGGATTGGCACGACATAA--------ATAC------AAATAGGACTAAGAAGGACGTAAATTGTGTCTAAATAATTAGAGAACGGGGAATACTAGTGATCTTCTCCTACTTT--TTTATTCATTTAGTTCTTCAATTCACTCAAAATTCTTTCTTTTTCTTTAAATAATTCTGCCTTCCTTAAAATATCATAAACAGTTCTTGTCGGTTGAGCACCC
>Koeleria pyramidata MK791424
-------------------CAACCCAGATAAAAAAAGATCTTAGATACGATCGAAATCAAAAAATCAATGGAATTACACCGGGCGCTTCTGTCAAAACATTGAACTAGCAAGACATCAAAAGAAAGATTTTATCGACCATGAAAAACACTCAAATGGCAAAATGAACAGGTCTGGTTAAATTCCACTAAAGTTA------GAGCGACTCCAATCACGATGGCAAAATGCTCCTTCTTTTAGCGATTT---TTAGTTTAAAGAAAAGAAAATATTGTATGAAA----ATACATGCA------AGAGAGACACCCTTATCATTTGAGCGAAGTGTAGGCAGAAAAATCG-AATATGGAGTGAGGATTAAAGAGAC----CTATCTATCTACAAATTCTATTTGTTCAATAGACCTTTGTCAATGGAAATAGAATGGT--AAGAAAACAAATTAGATAGAA-AAAGTAAATAAAATAGGGGCTTATGTTGGATTGGCACGACATAA--------ATAC------AAATAGGACTAAGAAGGACGTAAATTGTGTCTAAATAATTAGAGAACGAGGAATACTAGTGATCTTCTCCTACTTT--TTTATTCATTTAGTTCTTCAATTCACTCAAAATTCTTTCTTTTTCTTTAAATAATTCTGCCTTCCTTAAAATATCATAAACAGTTCTTGTCGGTTGAGCACCC
>Koeleria pyramidata MK791423
-------------------CAACCCAGATAAAAAAAGATCTTAGATACGATCGAAATCAAAAAATCAATGGAATTACACCGGGCGCTTCTGTCAAAACATTGAACTAGCAAGACATCAAAAGAAAGATTTTATCGACCATGAAAAACACTCAAATGGCAAAATGAACAGGTCTGGTTAAATTCCACTAAAGTTA------GAGCGACTCCAATCACGATGGCAAAATGCTCCTTCTTTTAGCGATTT---TTAGTTTAAAGAAAAGAAAATATTGTATGAAA----ATACATGCA------AGAGAGACACCCTTATCATTTGAGCGAAGTGTAGGCAGAAAAATCG-AATATGGAGTGAGGATTAAAGAGAC----CTATCTATCTACAAATTCTATTTGTTCAATAGACCTTTGTCAATGGAAATAGAATGGT--AAGAAAACAAATTAGATAGAA-AAAGTAAATAAAATAGGGGCTTATGTTGGATTGGCACGACATAA--------ATAC------AAATAGGACTAAGAAGGACGTAAATTGTGTCTAAATAATTAGAGAACGAGGAATACTAGTGATCTTCTCCTACTTT--TTTATTCATTTAGTTCTTCAATTCACTCAAAATTCTTTCTTTTTCTTTAAATAATTCTGCCTTCCTTAAAATATCATAAACAGTTCTTGTCGGTTGAGCACCC
>Koeleria crassipes MK791422
-------------------CAACCCAGATAAAAAAAGATCTTAGATACGATCGAAATCAAAAAATCAATGGAATTACACCGGGCGCTTCTGTCAAAACATTGAACTAGCAAGACATCAAAAGAAAGATTTTATCGACCATGGAAAACACTCAAATGGCAAAATGAACAGGTCTGGTTAAATTCCACTAAAGTTA------GAGCGACTCCAATCACGATGGCAAAATGCTCCTTCTTTTAGCGATTT---TTAGTTTAAAGAAAATAAAATATTGTATGAAA----ATACATGCA------AGAGAGACACCCTTATCATTTGAGCGAAGTGTGGGCAGAAAAATCG-AATATGGAGTGAGGATTAAAGAGAC----CTATCTATCTACAAATTCTATTTGTTCAATAGACCTTTGTCAATGGAAATAGAATGGT--AAGAAAACAAATTAGATAGAA-AAAGTAAATAAAATAGGGGCTTATGTTGGATTGGCACGACATAA--------ATAC------AAATAGGACTAAGAAGGACGTAAATTGTGTCTAAATAATTAGAGAACGGGGAATACTAGTGATCTTCTCCTACTTT--TTTATTCATTTAGTTCTTCAATTCACTCAAAATTCTTTCTTTTTCTTTAAATAATTCTGCCTTCCTTAAAATATCATAAACAGTTCTTGTCGGTTGAGCACCC
>Koeleria capensis MK791421
-------------------CAACCCAGATAAAAAAAGATCTTAGATACGATCGAAATCAAAAAATCAATGGAATTACACCGGGCGCTTCTGTCAAAACATTGAACTAGCAAGACATCAAAAGAAAGATTTTATCGACCATGAAAAACACTCAAATGGCAAAATGAACAGGTCTGGTTAAATTCCACTAAAGTTA------GAGCGACTCCAATCACGATGGCAAAATGCTCCTTCTTTTAGCGATTT---TTAGTTTAAAGAAAATAAAATATTGTATGAAA----ATACATGCA------AGAGAGACACCCTTATCATTTGAGCGAAGTGTAGGCAGAAAAATCG-AATATGGAGTGAGGATTAAAGAGAC----CTATCTATCTACAAATTCTATTTGTTCAATAGACCTTTGTCAATGGAAATAGAATGGT--AAGAAAACAAATTAGATAGAA-AAAGTAAATAAAATAGGGGCTTATGTTGGATTGGCACGACATAA--------ATAC------AAATAGGACTAAGAAGGACGTAAATTGTGTCTAAATAATTAGAGAACGAGGAATACTAGTGATCTTCTCCTACTTT--TTTATTCACTTAGTTCTTCAATTCACTCAAAATTCTTTCTTTTTCTTTAAATAATTCTGCCTTCCTTAAAATATCATAAACAGTTCTTGTCGGTTGAGCACCC
