# Supplementary material for: Origin of the Rare Hybrid Genus ×Trisetokoeleria Tzvelev (Poaceae) According to Molecular Phylogenetic Data
Source: Plants (Basel). 2022 Dec 15;11(24):3533. doi: 10.3390/plants11243533 (PMC9782799; doi:10.3390/plants11243533)
Supplement: Supplementary file 1 [file plants-11-03533-s001.zip › Trisetokoeleria_trnLF_TabS1.fas]

>Trisetokoeleria taimyrica OP429184
TCGAAATCGGTAGACGCTACGGACTTGATTGTATTGAGCCTTGGTATGGAAACCTGCTAAGT-GGTAACTTCCAAATTCAGAGAAACCCTGGAATTAAAAAAGGGCAATCCTGAGCCAAATCCGTGTTTTGAGAAAACCAGGAGGTTC-----TCGAACTAGAATACAAAGGAAAAGGATAGGTGCAGAGACTCAATGGAAGCTGTTCTAACGAATCGAGTTAATTACGTTGTGTTGTTAGCGGAACTCC------TTCTAAATTT--GAAGGAAGGG-------CTTTATACATCTAATAAA-------------------------------------------------------------------------------------------------------------------------------------------------------------------------------------------------------------------------------------------GTGGATTAATCGGACGAGGACAAAGAGAGAGTCCCATTCTACATGTCAATACTGACAACAATGAAATTTCTAGT-AAAAGGAAAATCCGTCGACTTTATAAGTC-GTGAGGGTTCAAGTCCCTCTATCCCCAAACCCTCTTTTATTCGCTAACTA-----------------------------TAGTATTTA-TCCTC---------------------------TTTTTTCCTTTTTAT-----CAA----TTTAAGATTCATTAGCTTTCTCATTCTACCCTTTCCCAAAGGAGTGCGAAGAGAACTCAATGGATCTTATCCTA------GAATAGATTTC-TTTTTTATTCGAGTATCGGGAAGGAATCCCGGTTATTAACTCTATTTTTAAGTATTAT-TAAGTAAGCC------------------ATATACAATGCGTAGGACTA-CCTCCCCCCAT-TTTC-------CAATTTGAAATTTGAAATAATTTATTTAATTGATTTTTTAATCCCTTTAATTGATATAGATACAAATCCTCTACTAGGATGATGCACAAGAAAAGGTCAGGATCAGG--------------------------------------
>Trisetokoeleria taimyrica OP429185
TCGAAATCGGTAGACGCTACGGACTTGATTGTATTGAGCCTTGGTATGGAAACCTGCTAAGT-GGTAACTTCCAAATTCAGAGAAACCCTGGAATTAAAAAAGGGCAATCCTGAGCCAAATCCGTGTTTTGAGAAAACCAGGAGGTTC-----TCGAACTAGAATACAAAGGAAAAGGATAGGTGCAGAGACTCAATGGAAGCTGTTCTAACGAATCGAGTTAATTACGTTGTGTTGTTAGCGGAACTCC------TTCTAAATTT--GAAGGAAGGG-------CTTTATACATCTAATAAA-------------------------------------------------------------------------------------------------------------------------------------------------------------------------------------------------------------------------------------------GTGGATTAATCGGACGAGGACAAAGAGAGAGTCCCATTCTACATGTCAATACTGACAACAATGAAATTTCTAGT-AAAAGGAAAATCCGTCGACTTTATAAGTC-GTGAGGGTTCAAGTCCCTCTATCCCCAAACCCTCTTTTATTCGCTAACTA-----------------------------TAGTATTTA-TCCTC---------------------------TTTTTTCCTTTTTAT-----CAA----TTTAAGATTCATTAGCTTTCTCATTCTACCCTTTCCCAAAGGAGTGCGAAGAGAACTCAATGGATCTTATCCTA------GAATAGATTTC-TTTTTTATTCGAGTATCGGGAAGGAATCCCGGTTATTAACTCTATTTTTAAGTATTAT-TAAGTAAGCC------------------ATATACAATGCGTAGGACTA-CCTCCCCCCAT-TTTC-------CAATTTGAAATTTGAAATAATTTATTTAATTGATTTTTTAATCCCTTTAATTGACATAGATACAAATCCTCTACTAGGATGATGCACAAGAAAAGGTCAGGATCAGG--------------------------------------
>Trisetokoeleria jurtzevii OP429186
TCGAAATCGGTAGACGCTACGGACTTGATTGTATTGAGCCTTGGTATGGAAACCTGCTAAGT-GGTAACTTCCAAATTCAGAGAAACCCTGGGATTAAAAAAGGGCAATCCTGAGCCAAGTCCGTGTTTTGAGAAGATCAGGAGGTTC-----TCGAACTAGAATACAAAGGAAAAGGATAGGTGCAGAGACTCAATGGAAGCTGTTCTAACGAATCGAGTTAATTACGTTGTGTTGTTAGCGGAACTCC------TTCTAAATTT--GAAGGAAGGG-------CTTTATACATCTAATAAA-------------------------------------------------------------------------------------------------------------------------------------------------------------------------------------------------------------------------------------------GTGGATTAATCGGACGAGGACAAAGAGAGAGTCCCATTCTACATGTCAATACTGACAACAATGAAATTTCTAGT-AAAAGGAAAATCCGTCGACTTTATAAGTC-GTGAGGGTTCAAGTCCCTCTATCCCCAAACCCTCTTTTATTCGCTAACTA-----------------------------TAGTATTTA-TCCTC---------------------------TTTTTTCCTTTTTAT-----CAA----TTTAAGATTCATTAGCTTTCTCATTCTACCCTTTCCCAAAGGAGTGCGAAGAGAACTCAATGGATCTTATCCTA------GAATAGATTTC-TTTTTTATTCGAGTATCGGGAAGGAATCCCGGTTATTAACTCTATTTTTAAGTATTAT-TAAGTAAGCC------------------ATATACAATGCGTAGGACTA-CCTCCCCCCAT-TTTC-------CAATTTGAAATTTGAAATAATTTATTTAATTGATTTTTTAATCCCTTTAATTGACATAGATACAAATCCTCTACTAGGATGATGCACAAGAAAAGGTCAGGATCAGG--------------------------------------
>Trisetokoeleria jurtzevii OP429187
TCGAAATCGGTAGACGCTACGGACTTGATTGTATTGAGCCTTGGTATGGAAACCTGCTAAGT-GGTAACTTCCAAATTCAGAGAAACCCTGGAATTAAAAAAGGGCAATCCTGAGCCAAATCCGTGTTTTGAGAAGATCAGGAGGTTC-----TCGAACTAGAATACAAAGGAAAAGGATAGGTGCAGAGACTCAATGGAAGCTGTTCTAACGAATCGAGTTAATTACGTTGTGTTGTTAGCGGAACTCC------TTCTAAATTT--GAAGGAAGGG-------CTTTATACATCTAATAAA-------------------------------------------------------------------------------------------------------------------------------------------------------------------------------------------------------------------------------------------GTGGATTAATCGGACGAGGACAAAGAGAGAGTCCCATTCTACATGTCAATACTGACAACAATGAAATTTCTAGT-AAAAGGAAAATCCGTCGACTTTATAAGTC-GTGAGGGTTCAAGTCCCTCTATCCCCAAACCCTCTTTTATTCGCTAACTA-----------------------------TAGTATTTA-TCCTC---------------------------TTTTTTCCTTTTTAT-----CAA----TTTAAGATTCATTAGCTTTCTCATTCTACCCTTTCCCAAAGGAGTGCGAAGAGAACTCAATGGATCTTATCCTA------GAATAGATTTC-TTTTTTATTCGAGTATCGGGAAGGAATCCCGGTTATTAACTCTATTTTTAAGTATTAT-TAAGTAAGCC------------------ATATACAATGCGTAGGACTA-CCTCCCCCCAT-TTTC-------CAATTTGAAATTTGAAATAATTTATTTAATTGATTTTTTAATCCCTTTAATTGACATAGATACAAATCCTCTACTAGGATGATGCACAAGAAAAGGTCAGGATCAGG--------------------------------------
>Trisetokoeleria jurtzevii OP429188
TCGAAATCGGTAGACGCTACGGACTTGATTGTATTGAGCCTTGGTATGGAAACCTGCTAAGT-GGTAACTTCCAAATTCAGAGAAACCCTGGAATTAAAAAAGGGCAATCCTGAGCCAAGTCCGTGTTTTGAGAAGATCAGGAGGTTC-----TCGAACTAGAATACAAAGGAAAAGGATAGGTGCAGAGACTCAATGGAAGCTGTTCTAACGAATCGAGTTAATTACGTTGTGTTGTTAGCGGAACTCC------TTCTAAATTT--GAAGGAAGGG-------CTTTATACATCTAATAAA-------------------------------------------------------------------------------------------------------------------------------------------------------------------------------------------------------------------------------------------GTGGATTAATCGGACGAGGACAAAGAGAGAGTCCCATTCTACATGTCAATACTGACAACAATGAAATTTCTAGT-AAAAGGAAAATCCGTCGACTTTATAAGTC-GTGAGGGTTCAAGTCCCTCTATCCCCAAACCCTCTTTTATTCGCTAACTA-----------------------------TAGTATTTA-TCCTC---------------------------TTTTTTCCTTTTTAT-----CAA----TTTAAGATTCATTAGCTTTCTCATTCTACCCTTTCCCAAAGGAGTGCGAAGAGAACTCAATGGATCTTATCCTA------GAATAGATTTC-TTTTTTATTCGAGTATCGGGAAGGAATCCCGGTTATTAACTCTATTTTTAAGTATTAT-TAAGTAAGCC------------------ATATACAATGCGTAGGACTA-CCTCCCCCCAT-TTTC-------CAATTTGAAATTTGAAATAATTTATTTAATTGATTTTTTAATCCCTTTAATTGACATAGATACAAATCCTCTACTAGGATGATGCACAAGAAAAGGTCAGGATCAGG--------------------------------------
>Trisetum spicatum OP429189
TCGAAATCGGTAGACGCTACGGACTTGATTGTATTGAGCCTTGGTATGGAAACCTGCTAAGT-GGTAACTTCCAAAGTCAGAGAAACCCGGGAATTAAAAAAGGGCAATCCTGAGCCAAGTCCGTGTTTTGAGAAGACCAGGAGGTTC-----TCGAACTAGAATACAAAGGAAAAGGATAGGTGCAGAGACTCAATGGAAGCTGTTCTAACGAATCGAGTTAATTACGTTGTGTTGTTAGCGGAACTCC------TTCTAAATTT--GAAGGAAGGG-------CTTTATACATCTAATAAA-------------------------------------------------------------------------------------------------------------------------------------------------------------------------------------------------------------------------------------------GTGGATTAATCGGACGAGGACAAAGAGAGAGTCCCATTCTACATGTCAATACTGACAACAATGAAATTTCTAGT-AAAAGGAAAATCCGTCGACTTTATAAGTC-GTGAGGGTTCAAGTCCCTCTATCCCCAAACCCTCTTTTATTCGCTAACTA-----------------------------TAGTATTTA-TCCTC---------------------------TTTTTTCCTTTTTAT-----CAA----TTTAAGATTCATTAGCTTTCTCATTCTACCCTTTCCCAAAGGAGTGCGAAGAGAACTCAATGGATCTTATCCTA------GAATAGATTTC-TTTTTTATTCGAGTATCGGGAAGGAATCCCGGTTATTAACTCTATTTTTAAGTATTAT-TAAGTAAGCC------------------ATATACAAGGCGTAGGACTA-CCTCCCCCCAT-TTTC-------CAATTTGAAATTTGAAATAATTTATTTAATTGATTTTTTAATCCCTTTAATTGACATAGATACAAATCCTCTACTAGGATGATGCACAAGAAAAGGTCAGGATCAGG--------------------------------------
>Trisetum spicatum OP429190
TCGAAATCGGTAGACGCTACGGACTTGATTGTATTGAGCCTTGGTATGGAAACCTGCTAAGT-GGTAACTTCCAAATTCAGAGAAACCCGGGAATTAAAAAAGGGCAATCCTGAGCCAAGTCCGTGTTTTGAGAAGACCAGGAGGTTC-----TCGAACTAGAATACAAAGGAAAAGGATAGGTGCAGAGACTCAATGGAAGCTGTTCTAACGAATCGAGTTAATTACGTTGTGTTGTTAGCGGAACTCC------TTCTAAATTT--GAAGGAAGGG-------CTTTATACATCTAATAAA-------------------------------------------------------------------------------------------------------------------------------------------------------------------------------------------------------------------------------------------GTGGATTAATCGGACGAGGACAAAGAGAGAGTCCCATTCTACATGTCAATACTGACAACAATGAAATTTCTAGT-AAAAGGAAAATCCGTCGACTTTATAAGTC-GTGAGGGTTCAAGTCCCTCTATCCCCAAACCCTCTTTTATTCGCTAACTA-----------------------------TAGTATTTA-TCCTC---------------------------TTTTTTCCTTTTTAT-----CAA----TTTAAGATTCATTAGCTTTCTCATTCTACCCTTTCCCAAAGGAGTGCGAAGAGAACTCAATGGATCTTATCCTA------GAATAGATTTC-TTTTTTATTCGAGTATCGGGAAGGAATCCCGGTTATTAACTCTATTTTTAAGTATTAT-TAAGTAAGCC------------------ATATACAATGCGTAGGACTA-CCTCCCCCCAT-TTTC-------CAATTTGAAATTTGAAATAATTTATTTAATTGATTTTTTAATCCCTTTAATTGACATAGATACAAATCCTCTACTAGGATGATGCACAAGAAAAGGTCAGGATCAGG--------------------------------------
>Sibirotrisetum sibiricum OP429191
TCGAAATCGGTAGACGCTACGGACTTGATTGTATTGAGCCTTGGTATGGAAACCTGCTAAGT-GGTAACTTCCAAATTCAGAGAAACCCTGGAATTAAAAAAGGGCAATCCTGAGCCAAATCCATGTTTTGAGAAAACCAGGAGGTTC-----TAGAACTAGAATACAAAGGAAAAGGATAGGTGCAGAGACTCAATGGAAGCTGTTCTAACGAATCGAGTTAATTACGTTGTGTTGTTAGTGGAACTCC------TTCTAAATTT--GAAGGAAGGG-------CTTTATACATCTAATAAA-------------------------------------------------------------------------------------------------------------------------------------------------------------------------------------------------------------------------------------------GTGGATTAATCGGACGAGGACAAAGAGAGAGTCCCATTCTACATGTCAATACTGACAACAATGAAATTTCTAGT-AAAAGGAAAATCCGTCGACTTTATAAGTC-GTGAGGGTTCAAGTCCCTCTATCCCCAAACCCTCTTTTATTCGCTAACTA-----------------------------TAGTATTTA-TCCTC---------------------------TTTTTTCCTTTTTAT-----CAA----TTTAAGATTCATTAGCTTTCTCATTCTACCCTTTCTCAAAGGAGTGCGAAGAGAACTCAATGGATCTTATCCTA------GAATAGATTTC-TTTTTTATTCGAGTATCGGGAAGGAATCCCGTTTATTAACTCTATTTTTAAGTATTAT-TAAGTAAGCC------------------ATATACAATGCGTAGGACTA-CCTCTCCCCAT-TTTC--------------AAATTTGAAATAGTTTATTTAATTGATTTTTTAATCCCTTAAATTGACATAGATACAAATCCTCTACTAGGATGATGCACAAGAAAAGGTCAGGATCAGG--------------------------------------
>Koeleria asiatica OP429192
TCGAAATCGGTAGACGCTACGGACTTGATTGTATTGAGCCTTGGTATGGAAACCTGCTAAGT-GGTAACTTCCAAATTCAGAGAAACCCTGGAATTAAAAAAGGGCAATCCTGAGCCAAATCCGTGTTTTGAGAAAACCAGGAGGTTC-----TCGAACTAGAATACAAAGGAAAAGGATAGGTGCAGAGACTCAATGGAAGCTGTTCTAACGAATCGAGTTAATTACGTTGTGTTGTTAGCGGAACTCC------TTCTAAATTT--GAAGGAAGGG-------CTTTATACATCTAATAAA-------------------------------------------------------------------------------------------------------------------------------------------------------------------------------------------------------------------------------------------GTGGATTAATCGGACGAGGACAAAGAGAGAGTCCCATTCTACATGTCAATACTGACAACAATGAAATTTCTAGT-AAAAGGAAAATCCGTCGACTTTATAAGTC-GTGAGGGTTCAAGTCCCTCTATCCCCAAACCCTCTTTTATTCGCTAACTA-----------------------------TAGTATTTA-TCCTC---------------------------TTTTTTCCTTTTTAT-----CAA----TTTAAGATTCATTAGCTTTCTCATTCTACCCTTTCCCAAAGGAGTGCGAAGAGAACTCAATGGATCTTATCCTA------GAATAGATTTC-TTTTTTATTCGAGTATCGGGAAGGAATCCCGGTTATTAACTCTATTTTTAAGTATTAT-TAAGTAAGCC------------------ATATACAATGCGTAGGACTA-CCTCCCCCCAT-TTTC-------CAATTTGAAATTTGAAATAATTTATTTAATTGATTTTTTAATCCCTTTAATTGACATAGATACAAATCCTCTACTAGGATGATGCACAAGAAAAGGTCAGGATCAGG--------------------------------------
>Koeleria vallesiana DQ631470
----------------------------------------------------------------------------------------------------------------------------TGTTTTGAGAAAACCAGGAGGTTC-----TNGAACTAGAATACAAAGGAAAAGGATAGGTGCAGAGACTCAATGGAAGCTGTTCTAACGAATCGAGTTAATTACGTTGTGTTGTTAGCGGAACTCC------TTCTAAATTT--GAAGGAAGGG-------CTTTATACATCTAATAAA-------------------------------------------------------------------------------------------------------------------------------------------------------------------------------------------------------------------------------------------GTGGATTAATCGGACGAGGACAAAGAGAGAGTCCCATTCTACATGTCAATACTGACAACAATGAAATTTCTAGT-AAAAGGAAAATCCGTCGACTTTATAAGTC-GTGAGGGTTCAAGTCCCTCTATCCCCAAACCCTCTTTTATTCGCTAACTA-----------------------------TAGTATTTA-TCCTC---------------------------TTTTTTCCTTTTTAT-----CAA----TTTAAGATTCATTAGCTTTCTCATTCTACCCTTTCCCAAAGGAGTGCGAAGAGAACTCAATGGATCTTATCCTA------GAATAGATTTC-TTTTTTATTCGAGTATCGGGAAGGAATCCCGGTTATTAACTCTATTTTTAAGTATTAT-TAAGTAAGCC------------------ATATACAATGCGTAGGACTA-CCTCCCCCCAT-TTTC-------AAATTTGAAATTTGAAATAATTTATTTAATTGATTTTTTAATCCCTTTAATTGACATAGATACAAATCCTCTACTAGGATGATGCACAAGAAAAG--------------------------------------------------
>Koeleria caudata DQ631469
----------------------------------------------------------------------------------------------------------------------------TGTTTTGAGAAAACCAGGAGGTTC-----TCGAACTAGAATACAAAGGAAAAGGATAGGTGCAGAGACTCAATGGAAGCTGTTCTAACGAATCGAGTTAATTACGTTGTGTTGTTAGCGGAACTCC------TTCTAAATTT--GAAGGAAGGG-------CTTTATACATCTAATAAA-------------------------------------------------------------------------------------------------------------------------------------------------------------------------------------------------------------------------------------------GTGGATTAATCGGACGAGGACAAAGAGAGAGTCCCATTCTACATGTCAATACTGACAACAATGAAATTTCTAGT-AAAAGGAAAATCCGTCGACTTTATAAGTC-GTGAGGGTTCAAGTCCCTCTATCCCCAAACCCTCTTTTATTCGCTAACTA-----------------------------TAGTATTTA-TCCTC---------------------------TTTTTTCCTTTTTAT-----CAA----TTTAAGATTCATTAGCTTTCTCATTCTACCCTTTCCCAAAGGAGTGCGAAGAGAACTCAATGGATCTTATCCTA------GAATAGATTTC-TTTTTTATTCGAGTATCGGGAAGGAATCCCGGTTATTAACTCTATTTTTAAGTATTAT-TAAGTAAGCC------------------ATATACAATGCGTAGGACTA-CCTCCCCCCAT-TTTC-------AAATTTGAAATTTGAAATAATTTATTTAATTGATTTTGGAATCCCTTTAATTGACATAGATACAAATCCTCTACTAGGATGATGCACAAGAAAAC--------------------------------------------------
>Koeleria pyramidata DQ336847
----------------------------------------------------------------------------------------------------------------------------TGTTTTGAGAAAACCAGGAGGTTC-----TCGAACTAGAATACAAAGGAAAAGGATAGGTGCAGAGACTCAATGGAAGCTGTTCTAACGAATCGAGTTAATTACGTTGTGTTGTTAGCGGAACTCC------TTCTAAATTT--GAAGGAAGGG-------CTTTATACATCTAATAAA-------------------------------------------------------------------------------------------------------------------------------------------------------------------------------------------------------------------------------------------GTGGATTAATCGGACGAGGACAAAGAGAGAGTCCCATTCTACATGTCAATACTGACAACAATGAAATTTCTAGT-AAAAGGAAAATCCGTCGACTTTATAAGTC-GTGAGGGTTCAAGTCCCTCTATCCCCAAACCCTCTTTTATTCGCTAACTA-----------------------------TAGTATTTA-TCCTC---------------------------TTTTTTCCTTTTTAT-----CAA----TTTAAGATTCATTAGCTTTCTCATTCTACCCTTTCCCAAAGGAGTGCGAAGAGAACTCAATGGATCTTATCCTA------GAATAGATTTC-TTTTTTATTCGAGTATCGGGAAGGAATCCCGGTTATTAACTCTATTTTTAAGTATTAT-TAAGTAAGCC------------------ATATACAATGCGTAGGACTA-CCTCCCCCCAT-TTTC-------AAATTTGAAATTTGAAATAATTTATTTAATTGATTTTTTAATCCCTTTAATTGACATAGATACAAATCCTCTACTAGGATGATGCACAAGAAAAG--------------------------------------------------
>Koeleria pyramidata EF137607
--------------------TTNCTTGATTGT-TTGAGCCTTGGTATGGAAACCTGCTAAGT-GGT-ACTTCCAAATTCAGAGAAACCCTGGAATTAAAAAAGGGCAATCCTGAGCCAAATCCGTGTTTTGAGAAAACCAGGAGGTTC-----TCGAACTAGAATACAAAGGAAAAGGATAGGTGCAGAGACTCAATGGAAGCTGTTCTAACGAATCGAGTTAATTACGTTGTGTTGTTAGCGGAACTCC------TTCTAAATTT--GAAGGAAGGG-------CTTTATACATCTAATAAA-------------------------------------------------------------------------------------------------------------------------------------------------------------------------------------------------------------------------------------------GTGGATTAATCGGACGAGGACAAAGAGAGAGTCCCATTCTACATGTCAATACTGACAACAATGAAATTTCTAGT-AAAAGGAAAATCCGTCGACTTTATAAGTC-GTGAGGGTTCAAGTCCCTCTATCCCCAAACCCTCTTTTATTCGCTAACTA-----------------------------TAGTATTTA-TCCTC---------------------------TTTTTTCCTTTTTAT-----CAA----TTTAAGATTCATTAGCTTTCTCATTCTACCCTTTCCCAAAGGAGTGCGAAGAGAACTCAATGGATCTTATCCTA------GAATAGATTTC-TTTTTTATTCGAGTATCGGGAAGGAATCCCGGTTATTAACTCTATTTTTAAGTATTAT-TAAGTAAGCC------------------ATATACAATGCGTAGGACTA-CCTCCCCCCAT-TTTC-------CAATTTGAAATTTGAAATAATTTATTTAATTGATTTTTTAATCCCTTTAATTGACATAGATACAAATCCTCTACTAGGA-GATGCACAAGAAAAGGTCAGGATAGCTCAGT--GGAGAGCAGGGGGTAAAA--------------
>Koeleria splendens DQ336848
----------------------------------------------------------------------------------------------------------------------------TGTTTTGAGAAAACCAGGAGGTTC-----TCGAACTAGAATACAAAGGAAAAGGATAGGTGCAGAGACTCAATGGAAGCTGTTCTAACGAATCGAGTTAATTACGTTGTGTTGTTAGCGGAACTCC------TTCTAAATTT--GAAGGAAGGG-------CTTTATACATCTAATAAA-------------------------------------------------------------------------------------------------------------------------------------------------------------------------------------------------------------------------------------------GTGGATTAATCGGACGAGGACAAAGAGAGAGTCCCATTCTACATGTCAATACTGACAACAATGAAATTTCTAGT-AAAAGGAAAATCCGTCGACTTTATAAGTC-GTGAGGGTTCAAGTCCCTCTATCCCCAAACCCTCTTTTATTCGCTAACTA-----------------------------TAGTATTTA-TCCTC---------------------------TTTTTTCCTTTTTAT-----CAA----TTTAAGATTCATTAGCTTTCTCATTCTACCCTTTCCCAAAGGAGTGCGAAGAGAACTCAATGGATCTTATCCTA------GAATAGATTTC-TTTTTTATTCGAGTATCGGGAAGGAATCCCGGTTATTAACTCTATTTTTAAGTATTAT-TAAGTAAGCC------------------ATATATAATGCGTAGGACTA-CCTCCCCCCAT-TTTC-------AAATTTGAAATTTGAAATAATTTATTTAATTGATTTTTTAATCCCTTTAATTGACATAGATACAAATCCTCTACTAGGATGATGCACAAGAAAAG--------------------------------------------------
>Koeleria vallesiana DQ336849
----------------------------------------------------------------------------------------------------------------------------TGTTTTGAGAAAACCAGGAGGTTC-----TCGAACTAGAATACAAAGGAAAAGGATAGGTGCAGAGACTCAATGGAAGCTGTTCTAACGAATCGAGTTAATTACGTTGTGTTGTTAGCGGAACTCC------TTCTAAATTT--GAAGGAAGGG-------CTTTATACATCTAATAAA-------------------------------------------------------------------------------------------------------------------------------------------------------------------------------------------------------------------------------------------GTGGATTAATCGGACGAGGACAAAGAGAGAGTCCCATTCTACATGTCAATACTGACAACAATGAAATTTCTAGT-AAAAGGAAAATCCGTCGACTTTATAAGTC-GTGAGGGTTCAAGTCCCTCTATCCCCAAACCCTCTTTTATTCGCTAACTA-----------------------------TAGTATTTA-TCCTC---------------------------TTTTTTCCTTTTTAT-----CAA----TTTAAGATTCATTAGCTTTCTCATTCTACCCTTTCCCAAAGGAGTGCGAAGAGAACTCAATGGATCTTATCCTA------GAATAGATTTC-TTTTTTATTCGAGTATCGGGAAGGAATCCCGGTTATTAACTCTATTTTTAAGTATTAT-TAAGTAAGCC------------------ATATACAATGCGTAGGACTA-CCTCCCCCCAT-TTTC-------AAATTTGAAATTTGAAATAATTTATTTAATTGATTTTTTAATCCCTTTAATTGACATAGATACAAATCCT-TACTAGGATGATGCACAAGAAAAG--------------------------------------------------
>Koeleria macrantha DQ336846
----------------------------------------------------------------------------------------------------------------------------TGTTTTGAGAAAACCAGGAGGTTC-----TCGAACTAGAATACAAAGGAAAAGGATAGGTGCAGAGACTCAATGGAAGCTGTTCTAACGAATCGAGTTAATTACGTTGTGTTGTTAGCGGAACTCC------TTCTAAATTT--GAAGGAAGGG-------CTTTATACATCTAATAAA-------------------------------------------------------------------------------------------------------------------------------------------------------------------------------------------------------------------------------------------GTGGATTAATCGGACGAGGACAAAGAGAGAGTCCCATTCTACATGTCAATACTGACAACAATGAAATTTCTAGT-AAAAGGAAAATCCGTCGACTTTATAAGTC-GTGAGGGTTCAAGTCCCTCTATCCCCAAACCCTCTTTTATTCGCTAACTA-----------------------------TAGTATTTA-TCCTC---------------------------TTTTTTCCTTTTTAT-----CAA----TTTAAGATTCATTAGCTTTCTCATTCTACCCTTTCCCAAAGGAGTGCGAAGAGAACTCAATGGATCTTATCCTA------GAATAGATTTC-TTTTTTATTCGAGTATCGGGAAGGAATCCCGGTTATTAACTCTATTTTTAAGTATTAT-TAAGTAAGCC------------------ATATACAATGCGTAGGACTA-CCTCCCCCCAT-TTTC-------CAATTTGAAATTTGAAATAATTTATTTAATTGATTTTTTAATCCCTTTAATTGACATAGATACAAATCCTCTACTAGGATGATGCACAAGAAAAG--------------------------------------------------
>Koeleria dasyphylla DQ336845
----------------------------------------------------------------------------------------------------------------------------TGTTTTGAGAAAACCAGGAGGTTC-----TCGAACTAGAATACAAAGGAAAAGGATAGGTGCAGAGACTCAATGGAAGCTGTTCTAACGAATCGAGTTAATTACGTTGTGTTGTTAGCGGAACTCC------TTCTAAATTT--GAAGGAAGGG-------CTTTATACATCTAATAAA-------------------------------------------------------------------------------------------------------------------------------------------------------------------------------------------------------------------------------------------GTGGATTAATCGGACGAGGACAAAGAGAGAGTCCCATTCTACATGTCAATACTGACAACAATGAAATTTCTAGT-AAAAGGAAAATCCGTCGACTTTATAAGTC-GNGAGGGTTCAAGTCCCTCTATCCCCAAACCCTCTTTTATTCGCTAACTA-----------------------------TAGTATTTA-TCCTC---------------------------TTTTTTCCTTTTTAT-----CAA----TTTAAGATTCATTAGCTTTCTCATTCTACCCTTTCCCAAAGGAGTGCGAAGAGAACTCAATGGATCTTATCCTA------GAATAGATTTC-TTTTTTATTCGAGTATCGGGAAGGAATCCCGGTTATTAACTCTATTTTTAAGTATTAT-TAAGTAAGCC------------------ATATACAATGGGTAGGACTA-CCTCCCCCCAT-TTTC-------AAATTTGAAATTTGAAATAATTTATTTAATTGATTTTTTAATCCCTTTAATTGACATAGATACAAATCCTCTACTAGGATGATGCTCGG--------------------------------------------------------
>Koeleria albescens DQ336844
----------------------------------------------------------------------------------------------------------------------------TGTTTTGAGAAAACCAGGAGGTTC-----TCGAACTAGAATACAAAGGAAAAGGATAGGTGCAGAGACTCAATGGAAGCTGTTCTAACGAATCGAGTTAATTACGTTGTGTTGTTAGCGGAACTCC------TTCTAAATTT--GAAGGAAGGG-------CTTTATACATCTAATAAA-------------------------------------------------------------------------------------------------------------------------------------------------------------------------------------------------------------------------------------------GTGGATTAATCGGACGAGGACAAAGAGAGAGTCCCATTCTACATGTCAATACTGACAACAATGAAATTTCTAGT-AAAAGGAAAATCCGTCGACTTTATAAGTC-GTGAGGGTTCAAGTCCCTCTATCCCCAAACCCTCTTTTATTCGCTAACTA-----------------------------TAGTATTTA-TCCTC---------------------------TTTTTTCCTTTTTAT-----CAA----TTTAAGATTCATTAGCTTTCTCATTCTACCCTTTCCCAAAGGAGTGCGAAGAGAACTCAATGGATCTTATCCTA------GAATAGATTTC-TTTTTTATTCGAGTATCGGGAAGGAATCCCGGTTATTAACTCTATTTTTAAGTATTAT-TAAGTAAGCC------------------ATATACAATGCGTAGGACTA-CCTCCCCCCAT-TTTC-------CAATTTGAAATTTGAAATAATTTATTTAATTGATTTTTTAATCCCTTTAATTGACATAGATACAAATCCTCTACTAGGATGATGCACAAGAAAAG--------------------------------------------------
>Koeleria lobata KX872829
-----ATCGGTAGACGCTACGGACTTGATTGTATTGAGCCTTGGTATGGAAACCTGCTAAGT-GGTAACTTCCAAATTCAGAGAAACCCTGGAATTAAAAAAGGGCAATCCTGAGCCAAATCCGTGTTTTGAGAAAACCAGGAGGTTC-----TCTAACTAGAATACAAAGGAAAAGGATAGGTGCAGAGACTCAATGGAAGCTGTTCTAACGAATCGAGTTAATTACGTTGTGTTGTTAGCGGAACTCC------TTCTAAATTT--GAAGGAAGGG-------CTTTATACATCTAATAAA-------------------------------------------------------------------------------------------------------------------------------------------------------------------------------------------------------------------------------------------GTGGATTAATCGGACGAGGACAAAGAGAGAGTCCCATTCTACATGTCAATACTGACAACAATGAAATTTCTAGT-AAAAGGAAAATCCGTCGACTTTATAAGTC-GTGAGGGTTCAAGTCCCTCTATCCCCAAACCCTCTTTTATTCGCTAACTA-----------------------------TAGTATTTA-TCCTC---------------------------TTTTTTCCTTTTTAT-----CAA----TTTAAGATTCATTAGCTTTCTCATTCTACCCTTTCCCAAAGGAGTGCGAAGAGAACTCAATGGATCTTATCCTA------GAATAGATTTC-TTTTTTATTCGAGTATCGGGAAGGAATCCCGGTTATTAACTCTATTTTTAAGTATTAT-TAAGTAAGCC------------------ATATATAATGCGTAGGACTA-CCTCCCCCCAT-TTTC-------AAATTTGAAATTTGAAATAATTTATTTAATTGATTTTTTAATCCCTTTAATTGACATAGATACAAATCCTCTACTAGGATGATGCACAAGAAAAGGTCAGGATAGCTCAGTTGGTAGAGCAGAGGACTGAAAATCC---------
>Koeleria capensis KX872828
--------------CGCTACGGACTTGATTGTATTGAGCCTTGGTATGGAAACCTGCTAAGT-GGTAACTTCCAAATTCAGAGAAACCCTGGAATTAAAAAAGGGCAATCCTGAGCCAAATCCGTGTTTTGAGAAAACCAGGAGGTTC-----TCGAACTAGAATACAAAGGAAAAGGATAGGTGCAGAGACTCAATGGAAGCTGTTCTAACGAATCGAGTTAATTACGTTGTGTTGTTAGCGGAACTCC------TTCTAAATTT--GAAGGAAGGG-------CTTTATACATCTAATAAA-------------------------------------------------------------------------------------------------------------------------------------------------------------------------------------------------------------------------------------------GTGGATTAATCGGACGAGGACAAAGAGAGAGTCCCATTCTACATGTCAATACTGACAACAATGAAATTTCTAGT-AAAAGGAAAATCCGTCGACTTTATAAGTC-GTGAGGGTTCAAGTCCCTCTATCCCCAAACCCTCTTTTATTCGCTAACTA-----------------------------TAGTATTTA-TCCTC---------------------------TTTTTTCCTTTTTAT-----CAA----TTTAAGATTCATTAGCTTTCTCATTCTACCCTTTCCCAAAGGAGTGCGAAGAGAACTCAATGGATCTTATCCTA------GAATAGATTTC-TTTTTTATTCGAGTATCGGGAAGGAATCCCGGTTATTAACTCTATTTTTAAGTATTAT-TAAGTAAGCC------------------ATATATAATGCGTAGGACTA-CCTCCCCCCAT-TTTC-------AAATTTCAAATTTGAAATAATTTATTTAATTGATTTTTTAATCCCTTTAATTGACATAGATACAAATCCTCTACTAGGATGATGCACAAGAAAAGGTCAGGATAGCTCAGTTGGTAGAGCAGAGGACTGAAAATCC---------
>Trisetum glaciale DQ631477
----------------------------------------------------------------------------------------------------------------------------TGTTTTGAGAAAACCAGGAGGTTC-----TCGAACTAGAATACAAAGGAAAAGGATAGGTGCAGAGACTCAATGGAAGCTGTTCTAACGAATCGAGTTAATTACGTTGTGTTGTTAGTGGAACTCC------TTCTAAATTT--GAAGGAAGGG-------CTTTATACATCTAATAAA-------------------------------------------------------------------------------------------------------------------------------------------------------------------------------------------------------------------------------------------GTGGATTAATCGGACGAGGACAAAGAGAGAGTCCCATTCTACATGTCAATACTGACAACAATGAAATTTCTAGT-AAAAGGAAAATCCGTCGACTTTATAAGTC-GTGAGGGTTCAAGTCCCTCTATCCCCAAACCCTCTTTTATTCGCTAACTA-----------------------------TAGTATTTA-TCCTC---------------------------TTTTTTCCTTTTTAT-----CAA----TTTAAGATTCATTAGCTTTCTCATTCTACCCTTTCCCAAAGGAGTGCGAAGAGAACTCAATGGATCTTATCCTA------GAATAGATTTC-TTTTTTATTCGAGTATCGGGAAGGAATCCCGGTTATTAACTCTATTTTTAAGTATTAT-TAAGTAAGCC------------------ATATACAATGCGTAGGACTA-CCTCCCCCCAT-TTTA-------AAATTTGAAATTTTAAATAGTTTATTTAATTGATTTTTTAATCCCTTTAATTGACATAGATACAAATCCTCTACTAGGATGATGCACAAGAAAAG--------------------------------------------------
>Rostraria pumila  KX872858
--GAAATCGGTAGACGCTACGGACTTGATTGTATTGAGCCTTGGTATGGAAACCTGCTAAGT-GGTAACTTCCAAATTCAGAGAAACCCTGGAATTAAAAAAGGGCAATCCTGAGCCAAATCCGTGTTTTGAGAAAACCAGGAGGTTC-----TCGAACTAGAATACAAAGGAAAAGGATAGGTGCAGAGACTCAATGGAAGCTGTTCTAACGAATCGAGTTAATTACGTTGTGTTGTTAGTGGAACTCC------TTCTAAATTT--GAAGGAAGGG-------CTTTATACATCTAATAAA-------------------------------------------------------------------------------------------------------------------------------------------------------------------------------------------------------------------------------------------GTGGATTAAGCGGACGAGGACAAAGAGAGAGTCCCATTCTACATGTCAATACTGACAACAATGAAATTTCTAGT-AAAAGGAAAATCCGTCGACTTTATAAGTC-GTGAGGGTTCAAGTCCCTCTATCCCCAAACCCTCTTTTATTCGTTAACTA-----------------------------TAGTATTTA-TCCTC---------------------------TTTTTTACTTTTTAT-----CAA----TTTAAGATTCATTAGCTTTCTCATTCTACCCTTTCCCAAAGGAGTGCAAAGAGAACTCAATGGATCTTATCCTA------GAATCGATTTCTTTTTTTATTCGAGTATCGGAAAGGAATCCCGTTA-------------------------------------------------------------------------------------------------AAATTTGAAATTTTAAATAGTTTATTTAATTGATTTTTTAATCCCTTTAATTGACATAGATACAACTCCTCTACTAGGATGATGCACAAGAAAAGGTCAGGATAGCTCAGTTGGTAGAGCAGAGGACTGAAAATCC---------
>Peyritschia pringlei FJ394581
-------------ACGCTACGGACTTGATTGTATTGAGCCTTGGTATGGAAACCTGCTAAGT-GGTAACTTCCAAATTCAGAGAAACCCTGGAATTAAAAAAGGGCAATCCTGAGCCAAATCCGTGTTTTGAGAAAACCAGGAGGTTC-----TCGAACTAGAATACAAAGGAAAAGGATAGGTGCAGAGACTCAATGGAAGCTGTTCTAACGAATCGAGTTAATTACGTTGTGTTGTTAGTGGAACTCC------TTCTAAATTT--GAAGGAAGGG-------CTTTATACATCTAATAAA-------------------------------------------------------------------------------------------------------------------------------------------------------------------------------------------------------------------------------------------GTGGATTAATCGGACGAGGACAAAGAGAGAGTCCCATTCTACATGTCAATACTGACAACAATGAAATTTCTAGT-AAAAGGAAAATCCGTCGACTTTATAAGTC-GTGAGGGTTCAAGTCCTTCTATCCCCAAACCCTCTTTTATTCGCTAACTA-----------------------------TAGTATTTA-TCCTC---------------------------TTTTTTCCTTTTTAT-----CAA----TTTAAGATTCATTAGCTTTCTCATTCTACCCTTTCCCAAAGGAGTGCGAAGAGAACTCAATGGATCTTATCCTA------GAATAGATTTC-TTTTTTATTCGAGTATCGGGAAGGAATCCCGGTTATTAACTCTATTTTTAAGTATTAT-TAAGTAAGCCATATACAATAAGTAAGCCATATACAATGCGTAGGACTA-CCTCCCCCCAT-TTTC-------AAATTTCAAATTTGAAATAGTTTATTTAATTGATTTTTTAATCCCTTTAATTGACATAGATACAAATCCTCTACTAGGATGATGCACAAGAAAAGGTCAGGATAGCTCAGTTGGTAGAGCAGAGGACTGAAAATCCTCGTGT---
>Trisetopsis elongata LR606792
--------------------------------------------------AACCTGCTAAGT-GGTAACTTCCAAATTCAGAGAAACCCTGGAATTAAAAAAGGGCAATCCTGAGCCAAATCCGTGTTTTGAGAAAACCAGGAGGTTC-----TCGAACTAGAATACAAAGGAAAAGGATAGGTGCAGAGACTCAATGGAAGCTGTTCTAACGAATCGAGTTAATTACGTTGTGTTGTTAGTGGAACTCC------TTCTAAATTT--GAAGGAAGGG-------CTTTATACATCTAATAAA-------------------------------------------------------------------------------------------------------------------------------------------------------------------------------------------------------------------------------------------GTGGATTAATCGGACGAGGACAAAGAGAGAGTCCCATTCTACATGTCAATACTGACAACAATGAAATTTCTAGT-AAAAGGAAAATCCGTCGACTTTATAAGTC-GTGAGGGTTCAAGTCCCTCTATCCCCAAACCCTCTTTTATTCGCTAACTA-----------------------------TAGTATTTA-TCCTC---------------------------TTTTTTCCTTTTTAT-----CAA----TTTAAGATTCATTAGCTTTCTCATTCTACCCTTTCCCAAAGGAGTGCGAAGAGAACTCAATGGATCTTATCCTA------GAATAGATTTC-TTTTTTATTCGAGTATCGGGAAGGAATCCCGGTTATTAACTCTATTTTTAAGTATTAT-TAAGTAAGCCATATACAATAAGTAAGCCATATACAATGCGTAGGACTA-CCTCCCCCCAT-TTTCAAATTTGAAATTTGAAATTTGAAATAGTTTATTTAATTGATTTTTTAATCCCTTTAATTGACATAGATACAAATCCTCTACTAGGATGATGCACAAGAAAAGGTCAGGATAGCTCAGTTGGTAGAGCAGAGGACTGAAAATCCTCG------
>Trisetum gracile DQ631472
----------------------------------------------------------------------------------------------------------------------------TGTTTTGAGAAAACCAGGAGGTTC-----TCGAACTAGAATACAAAGGAAAAGGATAGGTGCAGAGACTCAATGGAAGCTGTTCTAACGAATCGAGTTAATTACGTTGTGTTGTTAGTGGAACTCC------TTCTAAATTT--GAAGGAAGGG-------CTTTATACATCTAATAAA-------------------------------------------------------------------------------------------------------------------------------------------------------------------------------------------------------------------------------------------GTGGATTAAGCGAACGAGGACAAAGAGAGAGTCCCATTCTACATGTCAATACTGACAACAATGAAATTTCTAGT-AAAAGGAAAATCCGTCGACTTTATAAGTC-GTGAGGGTTCAAGTCCCTCTATCCCCAAACCCTCTTTTATTCGTTAACTA-----------------------------TAGTATTTA-TCCTC---------------------------TTTTTTACTTTTTAT-----CAA----TTTAAGATTCATTAGCTTTCTCATTCTACCCTTTCCCAAAGGAGTGCAAAGAGAACTCAATGGATCTTATCCTA------GAATCGATTTCTTTTTTTATTCGAGTATCGGGAAGGAATCCCGTTA-------------------------------------------------------------------------------------------------AAATTTGAAATTTTAAATAGTTTATTTAATTGATTTTTTAATCCCTTTAATTGACATAGATACAACTCCTCTACTAGGATGATGCACAAGAAA----------------------------------------------------
>Trisetum flavescens DQ336850
----------------------------------------------------------------------------------------------------------------------------TGTTTTGAGAAAACCAGGAGGTTC-----TCGAACTAGAATACAAAGGAAAAGGATAGGTGCAGAGACTCAATGGAAGCTGTTCTAACGAATCGAGTTAATTACGTTGTGTTGTTAGTGGAACTCC------TTCTAAATTT--GAAGGAAGGG-------CTTTATACATCTAATAAA-------------------------------------------------------------------------------------------------------------------------------------------------------------------------------------------------------------------------------------------GTGGATTAAGCGAACGAGGACAAAGAGAGAGTCCCATTCTACATGTCAATACTGACAACAATGAAATTTCTAGT-AAAAGGAAAATCCGTCGACTTTATAAGTC-GTGAGGGTTCAAGTCCCTCTATCCCCAAACCCTCTTTTATTCGTTAACTA-----------------------------TAGTATTTA-TCCTC---------------------------TTTTTTACTTTTTAT-----CAA----TTTAAGATTCATTAGCTTTCTCATTCTACCCTTTCCCAAAGGAGTGCAAAGAGAACTCAATGGATCTTATCCTA------GAATCGATTTCTTTTTTTATTCGAGTATCGGGAAGGAATCCCGTTA-------------------------------------------------------------------------------------------------AAATTTGAAATTTTAAATAGTTTATTTAATTGATTTTTTAATCCCTTTAATTGACATAGATACAACTCCTCTACTAGGATGATGCACAAGAAAAG--------------------------------------------------
>Sibirotrisetum sibiricum KX372500
------------------------------------------------------------------------------CAGAGAAACCCTGGAATTAAAAAAGGGCAATCCTGAGCCAAATCCATGTTTTGAGAAAACCAGGAGGTTC-----TAGAACTAGAATACAAAGGAAAAGGATAGGTGCAGAGACTCAATGGAAGCTGTTCTAACGAATCGAGTTAATTACGTTGTGTTGTTAGTGGAACTCC------TTCTAAATTT--GAAGGAAGGG-------CTTTATACATCTAATAAA-------------------------------------------------------------------------------------------------------------------------------------------------------------------------------------------------------------------------------------------GTGGATTAATCGGACGAGGACAAAGAGAGAGTCCCATTCTACATGTCAATACTGACAACAATGAAATTTCTAGT-AAAAGGAAAATCCGTCGACTTTATAAGTC-GTGAGGGTTCAAGTCCCTCTATCCCCAAACCCTCTTTTATTCGCTAACTA-----------------------------TAGTATTTA-TCCTC---------------------------TTTTTTCCTTTTTAT-----CAA----TTTAAGATTCATTAGCTTTCTCATTCTACCCTTTCTCAAAGGAGTGCGAAGAGAACTCAATGGATCTTATCCTA------GAATAGATTTC-TTTTTTATTCGAGTATCGGGAAGGAATCCCGTTTATTAACTCTATTTTTAAGTATTAT-TAAGTAAGCC------------------ATATACAATGCGTAGGACTA-CCTCTCCCCAT-TTTC--------------AAATTTGAAATAGTTTATTTAATTGATTTTTTAATCCCTTTAATTGACATAGATACAAATCCTCTACTAGGATGATGCACAAGAAAAGGTCAG---------------------------------------------
>Trisetum spicatum FJ394585
TCGATATCGGGGAACGCTACGGACTTGATTGTATTGAGCCTTGGTATGGAAACCTGCTAAGT-GGTAACTTCCAAATTCAGAGAAACCCTGGAATTAAAAAAGGGCAATCCTGAGCCAAATCCGTGTTTTGAGAAAACCAGGAGGTTC-----TCGAACTAGAATACAAAGGAAAAGGATAGGTGCAGAGACTCAATGGAAGCTGTTCTAACGAATCGAGTTAATTACGTTGTGTTGTTAGCGGAACTCC------TTCTAAATTT--GAAGGAAGGG-------CTTTATACATCTAATAAA-------------------------------------------------------------------------------------------------------------------------------------------------------------------------------------------------------------------------------------------GTGGATTAATCGGACGAGGACAAAGAGAGAGTCCCATTCTACATGTCAATACTGACAACAATGAAATTTCTAGT-AAAAGGAAAATCCGTCGACTTTATAAGTC-GTGAGGGTTCAAGTNNNTCTATCCCCAAACCCTCTTTTATTCGCTAACTA-----------------------------TAGTATTTA-TCCTC---------------------------TTTTTTCCTTTTTAT-----CAA----TTTAAGATTCATTAGCTTTCTCATTCTACCCTTTCCCAAAGGAGTGCGAAGAGAACTCAATGGATCTTATCCTA------GAATAGATTTC-TTTTTTATTCGAGTATCGGGAAGGAATCCCGGTTATTAACTCTATTTTTAAGTATTAT-TAAGTAAGCC------------------ATATACAATGCGTAGGACTA-CCTCCCCCCAT-TTTC-------CAATTTGAAATTGGAAATAATTTATTTAATTGATTTTTTAATCCCTTTAATTGACATAGATACAAATCCTCTACTAGGATGATGCACAAGAAAAGGTCAGGATAGCTCAGTTGGTAGAGCAGAGGACTGAAAATCCTCGTGT---
>Trisetum rosei KX872882
----AATCGGTAGACGCTACGGACTTGATTGTATTGAGCCTTGGTATGGAAACCTGCTAAGT-GGTAACTTCCAAATTCAGAGAAACCCTGGAATTAAAAAAGGGCAATCCTGAGCCAAATCCGTGTTTTGAGAAAACCAGGAGGTTC-----TCGAACTAGAATACAAAGGAAAAGGATAGGTGCAGAGACTCAATGGAAGCTGTTCTAACGAATCGAGTTAATTACGTTGTGTTGTTAGCGGAACTCC------TTCTAAATTT--GAAGGAAGGG-------CTTTATACATCTAATAAA-------------------------------------------------------------------------------------------------------------------------------------------------------------------------------------------------------------------------------------------GTGGATTAATCGGACGAGGACAAAGAGAGAGTCCCATTCTACATGTCAATACTGACAACAATGAAATTTCTAGT-AAAAGGAAAATCCGTCGACTTTATAAGTC-GTGAGGGTTCAAGTCCCTCTATCCCCAAACCCTCTTTTATTCGCTAACTA-----------------------------TAGTATTTA-TCCTC---------------------------TTTTTTCCTTTTTAT-----CAA----TTTAAGATTCATTAGCTTTCTCATTCTACCCTTTCCCAAAGGAGTGCGAAGAGAACTCAATGGATCTTATCCTA------GAATAGATTTC-TTTTTTATTCGAGTATCGGGAAGGAATCCCGGTTATTAACTCTATTTTTAAGTATTAT-TAAGTAAGCC------------------ATATACAATGCGTAGGACTA-CCTCCCCCCAT-TTTC-------CAATTTGAAATTTGAAATAATTTATTTAATTGATTTTTTAATCCCTTTAATTGACATAGATACAAATCCTCTACTAGGATGATGCACAAGAAAAGGTCAGGATAGCTCAGTTGGTAGAGCAGAGGACTGAAAATCC---------
>Trisetum spicatum subsp. spicatum MF327251
------------GACGCTACGGACTTGATTGTATTGAGCCTTGGTATGGAAACCTGCTAAGT-GGTAACTTCCAAATTCAGAGAAACCCTGGAATTAAAAAAGGGCAATCCTGAGCCAAATCCGTGTTTTGAGAAAACCAGGAGGTTC-----TCGAACTAGAATACAAAGGAAAAGGATAGGTGCAGAGACTCAATGGAAGCTGTTCTAACGAATCGAGTTAATTACGTTGTGTTGTTAGCGGAACTCC------TTCTAAATTT--GAAGGAAGGG-------CTTTATACATCTAATAAA-------------------------------------------------------------------------------------------------------------------------------------------------------------------------------------------------------------------------------------------GTGGATTAATCGGACGAGGACAAAGAGAGAGTCCCATTCTACATGTCAATACTGACAACAATGAAATTTCTAGT-AAAAGGAAAATCCGTCGACTTTATAAGTC-GTGAGGGTTCAAGTCCCTCTATCCCCAAACCCTCTTTTATTCGCTAACTA-----------------------------TAGTATTTA-TCCTC---------------------------TTTTTTCCTTTTTAT-----CAA----TTTAAGATTCATTAGCTTTCTCATTCTACCCTTTCCCAAAGGAGTGCGAAGAGAACTCAATGGATCTTATCCTA------GAATAGATTTC-TTTTTTATTCGAGTATCGGGAAGGAATCCCGGTTATTAACTCTATTTTTAAGTATTAT-TAAGTAAGCC------------------ATATACAATGCGTAGGACTA-CCTCCCCCCAT-TTTC-------CAATTTGAAATTGGAAATAATTTATTTAATTGATTTTTTAATCCCTTTAATTGACATAGATACAAATCCTCTACTAGGATGATGCACAAGAAAAGGTCAGGATAGCTC-------------------------------------
>Vahlodea atropurpurea KX872894
TCGAAATCGGTAGACGCTACGGACTTGATTGTATTGAGCCTTGGTATGGAAACCTGCTAAGT-GGTAACTTCCAAATTCAGAGAAACCCTGGAATTAAAAAAGGGCAATCCTGAGCCAAATCCGTGTTTTGAGAAAACAAGGGGGTTC-----TCGAACTAGAATACAAAGGAAAAGGATAGGTGCAGAGACTCAATGGAAGCTGTTCTAACGAATCGAGTTAATTACGTTGTGTTGTTAGTGGAATTCC------TTCTAAATTCGAGAAAGAAGGG-------CTTTATACATCTAATAAACACGTATAGATACTGACATAGCAAACGATTAATCACAGAACCCATATTATAATATA-----------GGTTCTTTATTCTTTTTTAGAATGAAATTTGAAATAGAAATGATTATGAAATAAAAAATTC------AGAATTTTTTT--AGAATT--ATTTTGAATCCATTCCAAGCGAATATTTAGTAATCAAATCCTTCAATTCAAA-------GTTTT-GAGGTCTTTCAAAAAGTGGATTAATCGGACGAGGACAAAGAGAGAGTCCCATTCTACATGTCAATACTGACAACAATGAAATTTATAGT-AAAAGGAAAATCCGTCGACTTTATAAGTC-GTGAGGGTTCAAGTCCCTCTATCCCCAAACCCTCCTTTATTCCCTAACTT----------------------ATAGTATTTATATTTA-TCCTC---------------------------TTTTTTTCTTTTTAT-----CAATGGGTTTAAGATTCATTAGCTTTCTCATTCTACTCTTTCACAAAGGAGTGCGAAGAGAACTCAATGGATCTTATCCTA------GAATATATTTC-TTTTTTATTAGAGTATCGGGAAGGAATCCCGGTTATTCACTCTATTTTTCAGTATTAT-TAAGTAAGCC------------------ATGTACAATGCATAGGACTA-CCCCCCCCCAT-TTTC-------CAATTTAGAATTTGAAATACTTTATTTAATTTATTTTTGAGTCTCTTTAATTGACATAGATACAAATACTCTACTAGGATGATGCACAAGAAAAGGTCAGG--------------------------------------------
>Milium effusum  KX372450
------------------------------------------------------------------------------CAGAGAAACCCTGGAATTAAAAAAGGGCAATCCTGAGCCAAATCCGTGTTTTGAGAAAACAAGGGGGTTC-----TCGAACTAGAATACAAAGGAAAAGGATAGGTGCAGAGACTCAATGGAAGCTGTTCTAACGAATCGAGTTAATTACGTTGTGTTGTTAGTGGAATTCC------TTCTAAATTCGAGAAAGAAGAG-------CTTTATACATCTAATAAACACGTATAGATACTGACATAGTAAACGATTAATCACAGAATCCATATTATAATATA-----------GGTTCTTTATTCTTTTTTAGAATGAAATTTGAAATAGAAATGATTATTAAATAAAAAATTC------TGAATTTTTTT--AGAATT--ATTGTGAATCCATTCCAATCGAATATTTAGTAATCAAATCCTTCAATTCAAA-------GTTTT-GAGGTCTTTAAAAAAGTGGATTAATCGGACGAGGACAAAGAGAGAGTCCCATTCTACATGTCAATACTGACAACAATGAAATTTCTAGT-AAAAGGAAAATCCGTCGACTTTATAAGTC-GTGAGGGTTCAAGTCCCTCTATCCCCAAACCCTCCTTTATTCCCTAACTT----------------------------ATAGTATTTA-TCCTC---------------------------TTTTTTTCTTTTTAT-----CAATGGGTTTAAGATTCATTAGCTTTTTCATTCTACTCTTTCACAAAGGAGTGCGAAGAGAACTCAATGGATCTTATCCTA------GAATATATTTC-TTTTTTATTAGAGTATCGGGAAGGAATCCCGGTTATTCACTCTATTTTTCAGTATTAT-TAAGTAAACCATGTACA-----------ATGTACAATGCATAGGACTA-CCCCCCCCCATGTTTC-------CAATTTCGAATTTGAAATACTTTATTTAATTGATTTTTTAGTTCCTTTAATTGACATAGATACAAATACTCTACTAGGATTATGCACAAGAAAAGGTCAG---------------------------------------------
>Milium effusum LR584960
-----------------------------------------------GGAAACCTGCTAAGT-GGTAACTTCCAAATTCAGAGAAACCCTGGAATTAAAAAAGGGCAATCCTGAGCCAAATCCGTGTTTTGAGAAAACAAGGGGGTTC-----TCGAACTAGAATACAAAGGAAAAGGATAGGTGCAGAGACTCAACGGAAGCTGTTCTAACGAATCGAGTTAATTATGTTGTGTTGTTAGTGGAATTCC------TTCTAACTTCGAGAAAGAAGGG-------CTTTATACATCTAATAAACACGTATAGATACTGACATAGCAAACGATTAATCACAGAATCCATATTATAATATA-----------GGTTCTTTATTCTTTTTTAGAATGAAATTTGAAATATAAATTCTTATTAAATAAAAAATTC------TGAATTTTTTTA-AGAATT--ATTTGGAATCCATTCCAATCGAATATTTAGTAATCAAATCCTTCAATTCAAA-------GTTTT-GAGGTCTTTAAAAAAGTGGATTAATTGGACGAGGACAAAGAGAGAGTCCCATTCTACATGTCAATACTGACAACAATGAAATTTCTAGTGAAAAGGAAAATCCGTCGACTTTATAAGTCAGTGAGGGTTCAAGTCCCTCTATCCCCAAACTCTCCTTTATTCCCTAACTT----------------------------ATAGTATTTACTCCTC---------------------------TTTTTTTCTTTTTAT-----CAATGGGTTTAAGATTCATTAGCTTTTTCATTCTACTCTTTCACAAAGGAGTGCGAAGAGAACTCAATGGATCTTATCCTA------GAATATATTTC-TTTTTTATTAGAGTATCGGGAAGGAATCCCGGTTATTCACTCTATTTTTCAGTATTAT-TAAGTAAACC------------------ATGTACAATGCATAGGATTACCCCCCCCCCAT-TTTC-------CAATTTCGAATTTGAAATACTTTATTTAATTTTTTTTTGAGTTCCTTTAATTGACATAGATACAAATACGCTACTAGGATTATGCCCAGGAAAAGGTCAGGATAGC---------------------------------------
>Agrostis stolonifera EU639573
------------------------------------------------------------------------------------------------------------------------------------------------------------------------------AAGGATAGGTGCAGAGACTCAATGGAAGCTGTTCTAACGAATCGAGTTAATTACGTTGTGTTGTTAGTGGAACTAC------TTCTAAATTTGAGAAAGAAGGG-------CTTTATACATCTAATAAACACGTATAGATACTGACATAGCAAACGATTAATCACAGAATGCATATTATA-TATAATAT------GGGTTCTTTATTCTTTTTTAG----------------------------------------------------------------------------------------------------------------------------------------------------GTGGATTAATCGGACGAGGACAAAGAGAGAGTCCCATTCTACATGTCAATACTGACAACAATGAAATTTCTAGT-AAAAGGAAAATCCGTCGACTTTAGAAGTC-GTGAGGGTTCAAGTCCCTCTATCCCCAAACCCTCTTTTATTCCCTAACTA-----------------------------TAGTATTTA-TCCTC---------------------------TTTTTTCCTTTTTAT-----CAATGGGTTTAAGATTCATTAGCTTTCTCACTCTACTCTTTCCCAAAGGAGTGCGAAGAGAACTAAATGGATCTTATCCTA------GAATAGATTTC-TTTTTTATTCGAGTATCGGGAAGGAATCCCGGTTATTCACTCTATTTTTAAGTATTAT-TAAGTAAGCC------------------ATATACAATGCGTAGGACTA-C--CCTCCCAT-TTTC-------AAATTTAGAATTTGAAATACTTTATTTAATTGATTTTTTAGTCCCTTTAATTGACATAGATACAAATCCTCTACTAGGATGATGCACAAGAAAAGGTCAGGATAGCTCAGTTGGTAGAGCAGAGGACTGAAAATC----------
>Calamagrostis canadensis FJ394566
--------------CGCTACGGACTTGATTGTATTGAGCCTTGGTATGGAAACCTGCTAAGT-GGTAACTTCCAAATTCAGAGAAACCCTGGAATTAAAAAAGGGCAATCCTGAGCCAAATCCGTGTTTTGAGAAAACAAAGGGGTTCTCGAATCGAACTAGAATACAAAGGAAAAGGATAGGTGCAGAGACTCAATGGAAGCTGTTCTAACGAATCGAGTTAATTACGTTGTGTTGTTAGTGGAACTCC------TTCTAAATTTGAGAAAGAAGGG-------CTTTATACATCTAATAAACACGTATAGATACTGACATAGCAAACGATTAATCACAGAATGCATATTATAATATA-----------GGTTCTTTATTCTTTTTTAG----------------------------------------------------------------------------------------------------------------------------------------------------GTGGATTAATCGGACGAGGACAAAGAGAGAGTCCCATTCTACATGTCAATACTGACAACAATGAAATTTCTAGT-AAAAGGAAAATCCGTCGACTTTATAAGTC-GTGAGGGTTCAAGTCCCTCTATCCCCAAACCCTCTTTTATTCCCTAACTA-----------------------------TAGTATTTA-TCCTC---------------------------TTTTTTCCTTTTTAT-----CAATGGGTTTAAGATTCATTAGCTTTCTCACTCTACTCTTTCCCAAAGGAGTGCGAAGAGAACTAAATGGATCTTATCCTA------GAATAGATTTC-TTTTTTATTCGAGTATCGGGAAGGAATCCCGGTTATTCACTCTATTTTTAAGTATTAT-TAAGTAAGCC------------------ATATACAATGCGTAGGACTA-C--CCCCCCAT-TTTC-------AAATTTCGAATTTGAAATACTTTATTTAATTGATTTTTTAGTCCCTTTAATTGACATAGATACAAATCCTCTACTAGGATGATGCACAAGAAAAGGTCAGGATAGCTCAGTTGGTAGAGCAGAGGACTGAAAATCCTCGTGT---
>Calamagrostis deschampsioides KX872663
-------------------------------------------------------GCTAAGT-GGTAACTTCCAAATTCAGAGAAACCCTGGAATTAAAAAAGGGCAATCCTGAGCCAAATCCGTGTTTTGAGAAAACAAAGGGGTTCTCGAATCGAACTAGAATACAAAGGAAAAGGATAGGTGCAGAGACTCAATGGAAGCTGTTCTAACGAATCGAGTTAATTACGTTGTGTTGTTAGTGGAACTCC------TTCTAAATTTGAGAAAGAAGGG-------CTTTATACATCTAATAAACACGTATAGATACTGACATAGCAAACGATTAATCACAGAATGCATATTATAATATA-----------GGTTCTTTATTCTTTTTTAG----------------------------------------------------------------------------------------------------------------------------------------------------GTGGATTAATCGGACGAGGACAAAGAGAGAGTCCCATTCTACATGTCAATACTGACAACAATGAAATTTCTAGT-AAAAGGAAAATCCGTCGACTTTATAAGTC-GTGAGGGTTCAAGTCCCTCTATCCCCAAACCCTCTTTTATTCCCTAACTA-----------------------------TAGTATTTA-TCCTC---------------------------TTTTTTCCTTTTTAT-----CAATGGGTTTAAGATTCATTAGCTTTCTCACTCTACTCTTTCCCAAAGGAGTGCGAAGAGAACTAAATGGATCTTATCCTA------GAATAGATTTC-TTTTTTATTCGAGTATCGGGAAGGAATCCCGGTTATTCACTCTATTTTTAAGTATTAT-TAAGTAAGCC------------------ATATACAATGCGTAGGACTA-C--CCCCCCAT-TTTC-------AAATTTTGAATTTGAAATACTTTATTTAATTGATTTTTTAGTCCCTTTAATTGACATAGATACAAATCCTCTACTAGGATGATGCACAAGAAAAGGTCAGGATAGCTC-------------------------------------
>ParvoParvotrisetum  myrianthum LR606742
-----------------------------------------------------------------------------TCAGAGAAACCCTGGAATTAAAAAAGGGCAATCCTGAGCCAAATCCGTGTTTTGAGAAAACAAGGGGGTTC-----TCGAACTAGAATACAAAGGAAAAGGATAGGTGCAGAGACTCAATGGAAGCTGTTCTAACGAATCGAGTTAATTACGTTGTGTTGTTAGTGGAATTCC------TTCTAAATTCGAGAAAGAAGGG-------CTTTATACATCTAATAAACACGTATACATACTGACATAGCAAACGATTAATCACAGAACCTATATTATAATATAATATAT-----GGTTCTTTATTCTTTTTTAGAATGAAATTTGAAATAGAAATGATTATGAAATAAAAAATTC------TGAATTTTTTTTTAGAATT--ATTGTGAATACATTCCATATCGAATATTTAGTAATCAAATGCTTCAATTCAAA------GTTTT-GAGGTCTTTAAAAAAGTGGATTAATCGGACGAGGACAAAGAGAGAGTCCCATTCTACATGTCAATACTGACAACAATGAAATTTCTAGT-AAAAGGAAAATCCGTCGACTTTATAAGTC-GTGAGGGTTCAAGTCCCTCTATCCCCAAACCCTCCTTTATTCCCTAACTT----------------------------ATAGAATTTA-TCCTC--------------------------------------------------------------------------------------------------------------------------------------------------------------------------------------------------------------------------------------------------------------------------------------------------------------------------------------------------------------------------------------------------------------------------------------
>Peyritschia viridis KX872892
TCGAAATCGGTAGACGCTACGGACTTGATTGTATTGAGCCTTGGTATGGAAACCTGCTAAGT-GGTAACTTCCAAATTCAGAGAAACCCTGGAATTAAAAAAGGGCAATCCTGAGCCAAATCCGTGTTTTGAGAAAACCAGGAGGTTC-----TCGAACTAGAATACAAAGGAAAAGGATAGGTGCAGAGACTCAATGGAAGCTGTTCTAACGAATCGAGTTAATTACGTTGTGTTGTTAGTGGAACTCC------TTCTAAATTT--GAAGGAAGGG-------CTTTATACATCTAATAAA-------------------------------------------------------------------------------------------------------------------------------------------------------------------------------------------------------------------------------------------GTGGATTAATCGGACGAGGACAAAGAGAGAGTCCCATTCTACATGTCAATACTGACAACAATGAAATTTCTAGT-AAAAGGAAAATCCGTCGACTTTATAAGTC-GTGAGGGTTCAAGTCCCTCTATCCCCAAACCCTCTTTTATTCGCTAACTA-----------------------------TAGTATTTA-TCCTC---------------------------TTTTTTCCTTTTTAT-----CAA----TTTAAGATTCATTAGCTTTCTCATTCTACCCTTTCCCAAAGGAGTGCGAAGAGAACTCAATGGATCTTATCCTA------GAATAGATTTC-TTTTTTATTCGAGTATCGGGAAGGAATCCCGGTTATTAACTCTATTTTTAAGTATTAT-TAAGTAAGCCATATACAATAAGTAAGCCATATACAATGCGTAGGACTA-CCTCCCCCCAT-TTTC-------AAATTTGAAATTTGAAATAGTTTATTTAATTGATTTTTTAATCCCTTTAATTGACATAGATACAAATCCTCTACTAGGATGATGCACAAGAAAAGGTCAGGATAGCTCAGTTGGTAGAGCAGAGGACTGAAAATCC---------
>Peyritschia irazuensis KX872874
-----------------TACGGACTTGATTGTATTGAGCCTTGGTATGGAAACCTGCTAAGT-GGTAACTTCCAAATTCAGAGAAACCCTGGAATTAAAAAAGGGCAATCCTGAGCCAAATCCGTGTTTTGAGAAAACCAGGAGGTTC-----TCGAACTAGAATACAAAGGAAAAGGATAGGTGCAGAGACTCAATGGAAGCTGTTCTAACGAATCGAGTTAATTACGTTGTGTTGTTAGTGGAACTCC------TTCTAAATTT--GAAGGAAGGG-------CTTTATACATCTAATAAA-------------------------------------------------------------------------------------------------------------------------------------------------------------------------------------------------------------------------------------------GTGGATTAATCGGACGAGGACAAAGAGAGAGTCCCATTCTACATGTCAATACTGACAACAATGAAATTTCTAGT-AAAAGGAAAATCCGTCGACTTTATAAGTC-GTGAGGGTTCAAGTCCCTCTATCCCCAAACCCTCTTTTATTCGCTAACTA-----------------------------TAGTATTTA-TCCTC---------------------------TTTTTTCCTTTTTAT-----CAA----TTTAAGATTCATTAGCTTTCTCATTCTACCCTTTCCCAAAGGAGTGCGAAGAGAACTCAATGGATCTTATCCTA------GAATAGATTTC-TTTTTTATTCGAGTATCGGGAAGGAATCCCGGTTATTAACTCTATTTTTAAGTATTTT-TAAGTAAGCCATATACAATAAGTAAGCCATATACAATGCGTAGGACTA-CCTCCCCCCAT-TTTC-------AAATTTGAAATTTGAAATAGTTTATTTAATTGATTTTTTAATCCCTTTAATTGACATAGATACAAATCCTCTACTAGGATGATGCACAAGAAAAGGTCAGGATAGCTCAGTTGGTAGAGCAGAGGACTGAAAATCC---------
>Graphephorum canescens KX872869
-----------------TACGGACTTGATTGTATTGAGCCTTGGTATGGAAACCTGCTAAGT-GGTAACTTCCAAATTCAGAGAAACCCTGGAATTAAAAAAGGGCAATCCTGAGCCAAATCCGTGTTTTGAGAAAACCAGGAGGTTC-----TCGAACTAGAATACAAAGGAAAAGGATAGGTGCAGAGACTCAATGGAAGCTGTTCTAACGAATCGAGTTAATTACGTTGTGTTGTTAGTGGAACTCC------TTCTAAATTT--GAAGGAAGGG-------CTTTATACATCTAATAAA-------------------------------------------------------------------------------------------------------------------------------------------------------------------------------------------------------------------------------------------GTGGATTAATCGGACGAGGACAAAGAGAGAGTCCCATTCTACATGTCAATACTGACAACAATGAAATTTCTAGT-AAAAGGAAAATCCGTCGACTTTATAAGTC-GTGAGGGTTCAAGTCCCTCTATCCCCAAACCCTCTTTTATTCGCTAACTA-----------------------------TAGTATTTA-TCCTC---------------------------TTTTTTCCTTTTTAT-----CAA----TTTAAGATTCATTAGCTTTCTCATTCTACCCTTTCCCAAAGGAGTGCGAAGAGAACTCAATGGATCTTATCCTA------GAATAGATTTC-TTTTTTATTCGAGTATCGGGAAGGAATCCCGGTTATTAACTCTATTTTTAAGTATTAT-TAAGTAAGCCATATACAATAAGTAAGCCATATACAATGCGTAGGACTA-CCTCCCCCCAT-TTTC-------AAATTTGAAATTTAAAATAGTTTATTTAATTGATTTTTTAATCCCTTTAATTGACATAGATACAAATCCTCTACTAGGATGATGCACAAGAAAAGGTCAGGATAGCTCA------------------------------------
>Trisetum oreophilum var. oreophilum KX872878
------TCGGTAGACGCTACGGACTTGATTGTATTGAGCCTTGGTATGGAAACCTGCTAAGT-GGTAACTTCCAAATTCAGAGAAACCCTGGAATTAAAAAAGGGCAATCCTGAGCCAAATCCGTGTTTTGAGAAAACCAGGAGGTTC-----TCGAACTAGAATACAAAGGAAAAGGATAGGTGCAGAGACTCAATGGAAGCTGTTCTAACGAATCGAGTTAATTACGTTGTGTTGTTAGCGGAACTCC------TTCTAAATTT--GAAGGAAGGG-------CTTTATACATCTAATAAA-------------------------------------------------------------------------------------------------------------------------------------------------------------------------------------------------------------------------------------------GTGGATTAATCGGACGAGGACAAAGAGAGAGTCCCATTCTACATGTCAATACTGACAACAATGAAATTTCTAGT-AAAAGGAAAATCCGTCGACTTTATAAGTC-GGGAGGGTTCAAGTCCCTCTATCCCCAAACCCTCTTTTATTCGCTAACTA-----------------------------TAGTATTTA-TCCTC---------------------------TTTTTTCCTTTTTAT-----CAA----TTTAAGATTCATTAGCTTTCTCATTCTACCCTTTCCCAAAGGAGTGCGAAGAGAACTCAATGGATCTTATCCTA------GAATAGATTTC-TTTTTTATTCGAGTATCGGGAAGGAATCCCGGTTATTAACTCTATTTTTAAGTATTAT-TAAGTAAGCC------------------ATATACAATGCGTAGGACTA-CCTCCCCCCAT-TTTC-------CAATTTGAAATTGGAAATAATTTATTTAATTGATTTTTTAATCCCTTTAATTGACATAGATACAAATCCTCTACTAGGATGATGCACAAGAAAAGGTCAGGATAGCTCAGTTGGTAGAGCAGAGGACTGAAAATCC---------
>Trisetum oreophilum var. oreophilum KX872877
-----------------TACGGACTTGATTGTATTGAGCCTTGGTATGGAAACCTGCTAAGTGGGTAACTTCCAAATTCAGAGAAACCCTGGAATTAAAAAAGGGCAATCCTGAGCCAAATCCGTGTTTTGAGAAAACCAGGAGGTTC-----TCGAACTAGAATACAAAGGAAAAGGATAGGTGCAGAGACTCAATGGAAGCTGTTCTAACGAATCGAGTTAATTACGTTGTGTTGTTAGCGGAACTCC------TTCTAAATTT--GAAGGAAGGG-------CTTTATACATCTAATAAA-------------------------------------------------------------------------------------------------------------------------------------------------------------------------------------------------------------------------------------------GTGGATTAATCGGACGAGGACAAAGAGAGAGTCCCATTCTACATGTCAATACTGACAACAATGAAATTTCTAGT-AAAAGGAAAATCCGTCGACTTTATAAGTC-GTGAGGGTTCAAGTCCCTCTATCCCCAAACCCTCTTTTATTCGCTAACTA-----------------------------TAGTATTTA-TCCTC---------------------------TTTTTTCCTTTTTAT-----CAA----TTTAAGATTCATTAGCTTTCTCATTCTACCCTTTCCCAAAGGAGTGCGAAGAGAACTCAATGGATCTTATCCTA------GAATAGATTTC-TTTTTTATTCGAGTATCGGGAAGGAATCCCGGTTATTAACTCTATTTTTAAGTATTAT-TAAGTAAGCC------------------ATATACAATGCGTAGGACTA-CCTCCCCCCAT-TTTC-------CAATTTGAAATTGGAAATAATTTATTTAATTGATTTTTTAATCCCTTTAATTGACATAGATACAAATCCTCTACTAGGATGATGCACAAGAAAAGGTCAGGATAGCTCAGTTGGTAGAGCAGAGGACTGAAAATCCTCGTG----
>Trisetum macbridei KX872875
-------------------------------------------------------GCTAAGT-GGTAACTTCCAAATTCAGAGAAACCCTGGAATTAAAAAAGGGCAATCCTGAGCCAAATCCGTGTTTTGAGAAAACCAGGAGGTTC-----TCGAACTAGAATACAAAGGAAAAGGATAGGTGCAGAGACTCAATGGAAGCTGTTCTAACGAATCGAGTTAATTACGTTGTGTTGTTAGTGGAACTCC------TTCTAAATTT--GAAGGAAGGG-------CTTTATACATCTAATAAA-------------------------------------------------------------------------------------------------------------------------------------------------------------------------------------------------------------------------------------------GTGGATTAATCGGACGAGGACAAAGAGAGAGTCCCATTCTACATGTCAATACTGACAACAATGAAATTTCTGGT-AAAAGGAAAATCCGTCGACTTTATAAGTC-GTGAGGGTTCAAGTCCCTCTATCCCCAAACCCTCTTTTATTCGCTAACTA-----------------------------TAGTATTTA-TCCTC---------------------------TTTTTTCCTTTTTAT-----CAA----TTTAAGATTCATTAGCTTTCTCATTCTACCCTTTCCCAAAGGAGTGCGAAGAGAACTCAATGGATCTTATCCTA------GAATAGATTTC-TTTTTTATTCGAGTATCGGGAAGGAATCCCGGTTATTAACTCTATTTTTAAGTATTAT-TAAGTAAGCCATATACAATAAGTAAGCCATATACAATGCGTAGGACTA-CCTCCCCCCAT-TTTC--------------AAATTTGAAATAGTTTATTTAATTGATTTTTTAATCCCTTTAATTGACATAGATACAAATCCTCTACTAGGATGATGCACAAGAAAAGGTCAGGATAGCTC-------------------------------------
>Trisetum montanum KX872876 
-------------------------------------------------------GCTAAGT-GGTAACTTCCAAATTCAGAGAAACCCTGGAATTAAAAAAGGGCAATCCTGAGCCAAATCCGTGTTTTGAGAAAACCAGGAGGTTC-----TCGAACTAGAATACAAAGGAAAAGGATAGGTGCAGAGACTCAATGGAAGCTGTTCTAACGAATCGAGTTAATTACGTTGTGTTGTTAGCGGAACTCC------TTCTAAATTT--GAAGGAAGGG-------CTTTATACATCTAATAAA-------------------------------------------------------------------------------------------------------------------------------------------------------------------------------------------------------------------------------------------GTGGATTAATCGGACGAGGACAAAGAGAGAGTCCCATTCTACATGTCAATACTGACAACAATGAAATTTCTAGT-AAAAGGAAAATCCGTCGACTTTATAAGTC-GTGAGGGTTCAAGTCCCTCTATCCCCAAACCCTCTTTTATTCGCTAACTA-----------------------------TAGTATTTA-TCCTC---------------------------TTTTTTCCTTTTTAT-----CAA----TTTAAGATTCATTAGCTTTCTCATTCTACCCTTTCCCAAAGGAGTGCGAAGAGAACTCAATGGATCTTATCCTA------GAATAGATTTC-TTTTTTATTCGAGTATCGGGAAGGAATCCCGGTTATTAACTCTATTTTTAAGTATTAT-TAAGTAAGCC------------------ATATACAATGCGTAGGACTA-CCTCCCCCCAT-TTTC-------CAATTTGAAATTGGAAATAATTTATTTAATTGATTTTTTAATCCCTTTAATTGACATAGATACAAATCCTCTACTAGGATGATGCACAAGAAAAGGTCAGGATAGCTCAGTTGG-------------------------------
>Trisetum andinum KX872866
----AATCGGTAGACGCTACGGACTTGATTGTATTGAGCCTTGGTATGGAAACCTGCTAAGT-GGTAACTTCCAAATTCAGAGAAACCCTGGAATTAAAAAAGGGCAATCCTGAGCCAAATCCGTGTTTTGAGAAAACCAGGAGGTTC-----TCGAACTAGAATACAAAGGAAAAGGATAGGTGCAGAGACTCAATGGAAGCTGTTCTAACGAATCGAGTTAATTACGTTGTGTTGTTAGCGGAACTCC------TTCTAAATTT--GAAGGAAGGG-------CTTTATACATCTAATAAA-------------------------------------------------------------------------------------------------------------------------------------------------------------------------------------------------------------------------------------------GTGGATTAATCGGACGAGGACAAAGAGAGAGTCCCATTCTACATGTCAATACTGACAACAA---------------------------------------------------------------------------------------------------------------------------TAGTATTTA-TCCTC---------------------------TTTTTTCCTTTTTAT-----CAA----TTTAAGATTCATTAGCTTTCTCATTCAACCCTTTCCCAAAGGAGTGCGAAGAGAACTCAATGGATCTTATCCTA------GAATAGATTTC-TTTTTTATTCGAGTATCGGGAAGGAATCCCGGTTATTAACTCTATTTTTAAGTATTAT-TAAGTAAGCC------------------ATATACAATGCGTAGGACTA-CCTCCCCCCAT-TTTC-------CAATTTGAAATTTGAAATAATTTATTTAATTGATTTTTTAATCCCTTTAATTGACATAGATACAAATCCTCTACTAGGATGATGCACAAGAAAAGGTCAGGATAGCTCAGTTGGTAGAGCAGAGGACTGAAAATCC---------
>Trisetum ovatum DQ336852 
----------------------------------------------------------------------------------------------------------------------------TGTTTTGAGAAAACCAGGAGGTTC-----TCGAACTAGAATACAAAGGAAAAGGATAGGTGCAGAGACTCAATGGAAGCTGTTCTAACGAATCGAGTTAATTACCTTGTGTTGTTAGCGGAACTCC------TTCTAAATTT--GAAGGAAGGG-------CTTTATACATCTACTAAA-------------------------------------------------------------------------------------------------------------------------------------------------------------------------------------------------------------------------------------------GTGGATTAATCGGACGAGGACAAAGAGAGAGTCCCATTCTACATGTCAATACTGACAACAATGAAATTTCTAGT-AAAAGGAAAATCCGTCGACTTTATAAGTC-GTGAGGGTTCAAGTCCCTCTATCCCCAAACCCTCTTTTATTCGCTAACTATATTCTTTTATTCGCTAACTATATATAGTTAGTATTTA-TCCTC---------------------------TTTTTTCCTTTTTAT-----CAA----TTTAAGATTCATTAGCTTTCTCATTCTACCCTTTCCCAAAGGAGTGCGAAGAGAACTCAATGGATCTTATTCTA------GAATAGATTTC-TTTTTTATTCGAGTATCGGGAAGGAATCCCGGTTATTAACTCTATTTTTAAGTATTAT-TAAGTAAGCC------------------ATATACAATGCGTAGGACTA-CCTCCCCCCAT-TTTC--------------AAATTTTAAATAATTTATTTAATTGATTTTTTAATCCCTTTAATTGACATAGATACAAATCCTCTACTAGGATGATGCACAATAAAAG--------------------------------------------------
>Trisetum baregense DQ631471
----------------------------------------------------------------------------------------------------------------------------TGTTTTGAGAAAACCAGGAGGTTC-----TCGAACTAGAATACAAAGGAAAAGGATAGGTGCAGAGACTCAATGGAAGCTGTTCTAACGAATCGAGTTAATTACGTTGTGTTGTTAGTGGAACTCC------TTCTAAATTT--GAAGGAAGGG-------CTTTATACATCTAATAAA-------------------------------------------------------------------------------------------------------------------------------------------------------------------------------------------------------------------------------------------GTGGATTAATCGGACGAGGACAAAGAGAGAGTCCCATTCTACATGTCAATACTGACAACAATGAAATTTCTAGT-AAAAGGAAAATCCGTCGACTTTATAAGTC-GTGAGGGTTCAAGTCCCTCTATCCCCAAACCCTCTTTTATTCGCTAACTA-----------------------------TAGTATTTA-TCCTC---------------------------TTTTTTCCTTTTTAT-----CAA----TTTAAGATTCATTAGCTTTCTCATTCTACCCTTTCCCAAAGGAGTGCGAAGAGAACTCAATGGATCTTATCCTA------GAATAGATTTC-TTTTTTATTCGAGTATCGGGAAGGAATCCCGGTTATTAACTCTATTTTTAAGTATTAT-TAAGTAAGCC------------------ATATACAATGCGTAGGACTA-CCTCCCCCCAT-TTTA-------AAATTTCAAATTTTAAATAGTTTATTTAATTGATTTTTTAATCCCTTTAATTGACATAGATACAAATCCTCTACTAGGATGATGCACAAGAAAAG--------------------------------------------------
>Trisetum preslii KX872881 
TCGAAATCGGTAGACGCTACGGACTTGATTGTATTGAGCCTTGGTATGGAAACCTGCTAAGT-GGTAACTTCCAAATTCAGAGAAACCCTGGAATTAAAAAAGGGCAATCCTGAGCCAAATCCGTGTTTTGAGAAAACCAGGAGGTTC-----TCGAACTAGAATACAAAGGAAAAGGATAGGTGCAGAGACTCAATGGAAGCTGTTCTAACGAATCGAGTTAATTACGTTGTGTTGTTAGCGGAACTCC------TTCTAAATTT--GAAGGAAGGG-------CTTTATACATCTAATAAA-------------------------------------------------------------------------------------------------------------------------------------------------------------------------------------------------------------------------------------------GTGGATTAATCGGACGAGGACAAAGAGAGAGTCCCATTCTACATGTCAATACTGACAACAATGAAATTTCTAGT-AAAAGGAAAATCCGTCGACTTTATAAGTC-GGGAGGGTTCAAGTCCCTCTATCCCCAAACCCTCTTTTATTCGCTAACTA-----------------------------TAGTATTTA-TCCTC---------------------------TTTTTTCCTTTTTAT-----CAA----TTTAAGATTCATTAGCTTTCTCATTCTACCCTTTCCCAAAGGAGTGCGAAGAGAACTCAATGGATCTTATCCTA------GAATAGATTTC-TTTTTTATTCGAGTATCGGGAAGGAATCCCGGTTATTAACTCTATTTTTAAGTATTAT-TAAGTAAGCC------------------ATATACAATGCGTAGGACTA-CCTCCCCCCAT-TTTC-------CAATTTGAAATTTGAAATAATTTATTTAATTGATTTTTTAATCCCTTTAATTGACATAGATACAAATCCTCTACTAGGATGATGCACAAGAAAAGGTCAGGATAGCTCAGTTGGTAGAGCAGAGGACTGAAAATCC---------
>Trisetum phleoides KX872880  
-----ATCGGTAGACGCTACGGACTTGATTGTATTGAGCCTTGGTATGGAAACCTGCTAAGT-GGTAACTTCCAAATTCAGAGAAACCCTGGAATTAAAAAAGGGCAATCCTGAGCCAAATCCGTGTTTTGAGAAAACCAGGAGGTTC-----TCGAACTAGAATACAAAGGAAAAGGATAGGTGCAGAGACTCAATGGAAGCTGTTCTAACGAATCGAGTTAATTACGTTGTGTTGTTAGCGGAACTCC------TTCTAAATTT--GAAGGAAGGG-------CTTTATACATCTAATAAA-------------------------------------------------------------------------------------------------------------------------------------------------------------------------------------------------------------------------------------------GTGGATTAATCGGACGAGGACAAAGAGAGAGTCCCATTCTACATGTCAATACTGACAACAATGAAATTTCTAGT-AAAAGGAAAATCCGTCGACTTTATAAGTC-GGGAGGGTTCAAGTCCCTCTATCCCCAAACCCTCTTTTATTCGCTAACTA-----------------------------TAGTATTTA-TCCTC---------------------------TTTTTTCCTTTTTAT-----CAA----TTTAAGATTCATTAGCTTTCTCATTCTACCCTTTCCCAAAGGAGTGCGAAGAGAACTCAATGGATCTTATCCTA------GAATAGATTTC-TTTTTTATTCGAGTATCGGGAAGGAATCCCGGTTATTAACTCTATTTTTAAGTATTAT-TAAGTAAGCC------------------ATATACAATGCGTAGGACTA-CCTCCCCCCAT-TTTC-------CAATTTGAAATTTGAAATAATTTATTTAATTGATTTTTTAATCCCTTTAATTGACATAGATACAAATCCTCTACTAGGATGATGCACAAGAAAAGGTCAGGATAGCTCAGTTGGTAGAGCAGAGGACTGAAAATCC---------
>Graphephorum canescens LR606797
-----------------------------------------------GGAAACCTGCTAAGT-GGTAACTTCCAAATTCAGAGAAACCCTGGAATTAAAAAAGGGCAATCCTGAGCCAAATCCGTGTTTTGAGAAAACCAGGAGGTTC-----TCGAACTAGAATACAAAGGAAAAGGATAGGTGCAGAGACTCAATGGAAGCTGTTCTAACGAATCGAGTTAATTACGTTGTGTTGTTAGTGGAACTCC------TTCTAAATTT--GAAGGAAGGG-------CTTTATACATCTAATAAA-------------------------------------------------------------------------------------------------------------------------------------------------------------------------------------------------------------------------------------------GTGGATTAATCGGACGAGGACAAAGAGAGAGTCCCATTCTACATGTCAATACTGACAACAATGAAATTTCTAGT-AAAAGGAAAATCCGTCGACTTTATAAGTC-GTGAGGGTTCAAGTCCCTCTATCCCCAAACCCTCTTTTATTCGCTAACTA-----------------------------TAGTATTTA-TCCTC---------------------------TTTTTTCCTTTTTAT-----CAA----TTTAAGATTCATTAGCTTTCTCATTCTACCCTTTCCCAAAGGAGTGCGAAGAGAACTCAATGGATCTTATCCTA------GAATAGATTTC-TTTTTTATTCGAGTATCGGGAAGGAATCCCGGTTATTAACTCTATTTTTAAGTATTAT-TAAGTAAGCCATATACAATAAGTAAGCCATATACAATGCGTAGGACTA-CCTCCCCCCAT-TTTC-------AAATTTGAAATTTAAAATAGTTTATTTAATTGATTTTTTAATCCCTTTAATTGACATAGATACAAATCCTCTACTAGGATGATGCACAAGAAAAGGTCAGGATAGCTCAGTTGGTAGAGCAGAGGACTGAAAATCCTCGTGT---
>Koeleria loweana  LR606722 
-CGAAATCGGTAGACGCTACGGACTTGATTGTATTGAGCCTTGGTATGGAAACCTGCTAAGT-GGTAACTTCCAAATTCAGAGAAACCCTGGAATTAAAAAAGGGCAATCCTGAGCCAAATCCGTGTTTTGAGAAAACCAGGAGGTTC-----TCGAACTAGAATACAAAGGAAAAGGATAGGTGCAGAGACTCAATGGAAGCTGTTCTAACGAATCGAGTTAATTACGTTGTGTTGTTAGCGGAACTCC------TTCTAAATTT--GAAGGAAGGG-------CTTTACACATCTAATAAA-------------------------------------------------------------------------------------------------------------------------------------------------------------------------------------------------------------------------------------------GTGGATTAATCGGACGAGGACAAAGAGAGAGTCCCATTCTACATGTCAATACTGACAACAATGAAATTTCTAGT-AAAAGGAAAATCCGTCGACTTTATAAGTC-GTGAGGGTTCAAGTCCTTCTATCCCC----------------------------------------------------------------------------------------------------------------------------------------------------------------------------------------------------------------------------------------------------------------------------------------------------------------------------------------------------------------------------------------------------------------------------------------------------------------------------------------------------------
>Koeleria permollis KX872831
-------------------------------------------------------GCTAAGT-GGTAACTTCCAAATTCAGAGAAACCCTGGAATTAAAAAAGGGCAATCCTGAGCCAAATCCGTGTTTTGAGAAAACCAGGAGGTTC-----TCGAACTAGAATACAAAGGAAAAGGATAGGTGCAGAGACTCAATGGAAGCTGTTCTAACGAATCGAGTTAATTACGTTGTGTTGTTAGCGGAACTCC------TTCTAAATTT--GAAGGAAGGG-------CTTTATACATCTAATAAA-------------------------------------------------------------------------------------------------------------------------------------------------------------------------------------------------------------------------------------------GTGGATTAATCGGACGAGGACAAAGAGAGAGTCCCATTCTACATGTCAATACTGACAACAATGAAATTTCTAGT-AAAAGGAAAATCCGTCGACTTTATAAGTC-GTGAGGGTTCAAGTCCCTCTATCCCCAAACCCTCTTTTATTCGCTAACTA-----------------------------TAGTATTTA-TCCTC---------------------------TTTTTTCCTTTTTAT-----CAA----TTTAAGATTCATTAGCTTTCTCATTCTACCCTTTCCCAAAGGAGTGCGAAGAGAACTCAATGGATCTTATCCTA------GAATAGATTTC-TTTTTTATTCGAGTATCGGGAAGGAATCCCGGTTATTAACTCTATTTTTAAGTATTAT-TAAGTAAGCC------------------ATATACAATGCGTAGGACTA-CCTCCCCCCAT-TTTC-------CAATTTGAAATTTGAAATAATTTATTTAATTGATTTTTGAATCCCTTTAATTGACATAGATACAAATCCTCTACTAGGATGATGCACAAGAAAAGGTCAGGATAGCTC-------------------------------------
>Trisetaria panicea LR606790
-----------------------------------------------GGAAACCTGCTAAGT-GGTAACTTCCAAATTCAGAGAAACCCTGGAATTAAAAAAGGGCAATCCTGAGCCAAATCCGTGTTTTGAGAAAACCAGGAGGTTC-----TCGAACTAGAATACAAAGGAAAAGGATAGGTGCAGAGACTCAATGGAAGCTGTTCTAACGAATCGAGTTAATTACGTTGTGTTGTTAGCGGAACTCC------TTCTAAATTT--GAAGGAAGGG-------CTTTATACATCTAATAAA-------------------------------------------------------------------------------------------------------------------------------------------------------------------------------------------------------------------------------------------GTGGATTAATCGGACGAGGACAAAGAGAGAGTCCCATTCTACATGTCAATACTGACAACAATGAAATTTCTAGT-AAAAGGAAAATCCGTCGACTTTATAAGTC-GTGAGGGTTCAAGTCCCTCTATCCCCAAACCCTCTTTTATTCGCTAACTA-----------------------------TAGTATTTA-TCCTC---------------------------TTTTTTCCTTTTTAT-----CAA----TTTAAGATTCATTAGCTTTCTCATTCTACCCTTTCCCAAAGGAGTGCGAAGAGAACTCAATGGATCTTATCCTA------GAATAGATTTC-TTTTTTATTCGAGTATCGGGAAGGAATCCCGGTTATTAACTCTATTTTTAAGTATTAT-TAAGTAAGCC------------------ATATATAATGCGTAGGACTA-CCTCCCCCCAT-TTTC-------AAATTTGAAATTTGAAATAATTTATTTAATTGATTTTTTAATCCCTTTAATTGACATAGATACAAATCCTCTACTAGGATGATGCACAAGAAAAGGTCAGGATAGCTCAGTTGGTAGAGCAGAGGACTGAAAATCCTCGTGTCAC
>Rostraria cristata  LR606772
-----------------------------------------------GGAAACCTGCTAAGT-GGTAACTTCCAAATTCAGAGAAACCCTGGAATTAAAAAAGGGCAATCCTGAGCCAAATCCGTGTTTTGAGAAAACCAGGAGGTTC-----TCGAACTAGAATACAAAGGAAAAGGATAGGTGCAGAGACTCAATGGAAGCTGTTCTAACGAATCGAGTTAATTACGTTGTGTTGTTAGTGGAACTCC------TTCTAAATTT--GAAGGAAGGG-------CTTTATACATCTAATAAA-------------------------------------------------------------------------------------------------------------------------------------------------------------------------------------------------------------------------------------------GTGGATTAAGCGGACGAGGACAAAGAGAGAGTCCCATTCTACATGTCAATACTGACAACAATGAAATTTCTAGT-AAAAGGAAAATCCGTCGACTTTATAAGTC-GTGAGGGTTCAAGTCCCTCTATCCCCAAACCCTCTTTTATTCGTTAACTA-----------------------------TAGTATTTA-TCCTC---------------------------TTTTTTACTTTTTAT-----CAA----TTTAAGATTCATTAGCTTTCTCATTCTACCCTTTCCCAAAGGAGTGCAAAGAGAACTCAATGGATCTTATCCTA------GAATCGATTTCTTTTTTTATTCGAGTATCGGAAAGGAATCCCGTTA-------------------------------------------------------------------------------------------------AAATTTGAAATTTTAAATAGTTTATTTAATTGATTTTTTAATCCCTTTAATTGACATAGATACAACTCCTCTACTAGGATGATGCACAAGAAAAGGTCAGGATAGCTCAGTTGGTAGAGCAGAGGACTGAAAATCCTCGTGTCAC
>Triticum monococcum subsp. aegilopoides JX456355
GCGAAATCGGTAGACGCTACGGACTTGATTGTATTGAGCCTTGGTATGGAAACCTGCTAAGT-GGTAACTTCCAAATTCAGAGAAACCCTGGAATTAAAAAAGGGCAATCCTGAGCCAAATCCGTGTTTTGAGAAAACAAGG-GGTTC-----TCGAACTAGAATACAAAGGAAAAGGATAGGTGCAGAGACTCAATGGAAGCTGTTCTAACGAATCGAGTTAATTACGTTGTGTTGTTAGTGGAATTCCTTCTAGTTCTAAATTAGAGAAAGAGGGGTTTTATACCTTATACATTTAATAAACACGTATAGATACTGACATAGCAAACGATTAATCACAGAACTCATATTATATTAGAATTATAATATAGGTTCTTTATCTTTTTTAAAAATGAAATTAGAAATGATAATGATTATGAAATAAAAAACTCATATCA-TAATTTTTTTTTTTTTCATTATTGTGAATCCACTCCAA-TCGAATATTGAATAATCAAATTCTTCAATTAAAATTCAAAGTTTTCGAGATCTTTAAAAAAGTGGATTAATCGGACGAGGACAAAGAGAGAGTCCCATTCTACATGTCAATACTGACAACAATGAAATTTCTAGT-AAAAGGAAAATCCGTCGACTTTATAAGTT-GTGAGGGTTCAAGTCCCTCTATCCCCAAATCCTCTTTTATTCCCTAACTATAC------------------TATATTATTATTATTTA-TCCTCTTTTTTTTTTCTTTTTATCAATGCACTTTTTTTTCTTTTTATCAATGCAATGGGTTTAAGATTCATTAGCTTTCTCATTCTACTCTTTCACAAAGGAATGCGAAGAGAACTCAATGGATCTTATCCTATTCATTGAATAGATTTC-TTTTTTATTAGAGTATCGGCAAGAAATCTTGGTTATTCACTCTATTTTTAAGTTTTATTTAAGTAAACC------------------ATGCACAATGCATAGGACTA---CCCCCCCAT-TTTC-------AAATTTTAAATTTGAAATACTTTAATTAA-----TTTTTAGTCCTTTTAATTGACATAGATACAAATACTCTACTAGGATGATGCACAAGAAAAGGTCAGG--------------------------------------------
